# Supplementary material for: Evolutionary pathway analysis and unified classification of East Asian lineage of Mycobacterium tuberculosis
Source: Sci Rep. 2017 Aug 23;7:9227. doi: 10.1038/s41598-017-10018-5 (PMC5569047; doi:10.1038/s41598-017-10018-5)
Supplement: Supplementary file 2 — Table S1 [file 41598_2017_10018_MOESM2_ESM.xls]

## Sheet: Лист1
Table S1. List of 1398 unique Mtb lineage 2 strains under study
										Luo et al.	Merker et al.	Mestre et al.	Filliol et al.	Tsolaki et al./Gagneux et al.							Coll et al.	Rad et al.				Mokrousov et al.	This study
																						mutT2 (58)	mutT4 (48)	ogt (12)	ogt (37)
№	Sample	ENA collection	Country of isolation	Place of isolation	Country of origin	Study	mapping rate	coverage depth	spolygotype (SpoTyping)					group	RD105	RD142	RD150	RD181	RD207	RD105_EXT		1286766	4393590	1477596	1477522
1	SRR022873	SRP001137	USA	San Francisco	Korea (South), Republic of	6	63.08	47.67	777777700007771	proto-Beijing	NA	proto-Bmyc1	ST21 SCG3a (CAS)	gr1	-	+	+	+	+	-	2					ancient	proto-Beijing
2	SRR1710061	SRP051093	China	Guangxi	China	10	99.64	69.9507	777777777777771	proto-Beijing	NA	proto-Bmyc1	ST21 SCG3a (CAS)	gr1	-	+	+	+	+	-	2.1					ancient	proto-Beijing
3	ERR031475	ERP000124	NA	NA	NA	NA	98.74	226.904	7777771	proto-Beijing	NA	proto-Bmyc1	ST21 SCG3a (CAS)	gr1	-	+	+	+	+	-	2.1					ancient	proto-Beijing
4	ERR234252	ERP001731	USA	San Francisco	China	6	98.77	235.172	7777771	proto-Beijing	NA	proto-Bmyc1	ST21 SCG3a (CAS)	gr1	-	+	+	+	+	-	2.1					ancient	proto-Beijing
5	ERR270697	ERP000276	NA	NA	NA	NA	99.01	129.148	777777777777771	proto-Beijing	NA	proto-Bmyc1	ST21 SCG3a (CAS)	gr1	-	+	+	+	+	-	2.1					ancient	proto-Beijing
6	ERR234216	ERP001731	USA	San Francisco	Laos	6	99.18	71.5631	777777757777771	proto-Beijing	NA	proto-Bmyc1	ST21 SCG3a (CAS)	gr1	-	+	+	+	+	-	2.1					ancient	proto-Beijing
7	SRR1710059	SRP051093	China	Guangxi	China	10	99.10	33.7938	777777772001031	proto-Beijing	NA	proto-Bmyc1	ST21 SCG3a (CAS)	gr1	-	+	+	+	+	-	2.1					ancient	proto-Beijing
8	SRR1710060	SRP051093	China	Guangxi	China	10	99.71	66.7931	777777777777771	proto-Beijing	NA	proto-Bmyc1	ST21 SCG3a (CAS)	gr1	-	+	+	+	+	-	2.1					ancient	proto-Beijing
9	SRR1710062	SRP051093	China	Guangxi	China	10	99.58	69.4673	777777777777771	proto-Beijing	NA	proto-Bmyc1	ST21 SCG3a (CAS)	gr1	-	+	+	+	+	-	2.1					ancient	proto-Beijing
10	SRR1710063	SRP051093	China	Guangxi	China	10	99.06	47.2757	777717777777771	proto-Beijing	NA	proto-Bmyc1	ST21 SCG3a (CAS)	gr1	-	+	+	+	+	-	2.1					ancient	proto-Beijing
11	ERR234248	ERP001731	USA	San Francisco	China	6	99.38	155.209	7677731	proto-Beijing	NA	proto-Bmyc1	ST21 SCG3a (CAS)	gr1	-	+	+	+	+	-	2.1					ancient	proto-Beijing
12	SRR1710064	SRP051093	China	Guangxi	China	10	99.75	54.513	777737777777731	proto-Beijing	NA	proto-Bmyc1	ST21 SCG3a (CAS)	gr1	-	+	+	+	+	-	2.1					ancient	proto-Beijing
13	SRR1710065	SRP051093	China	Guangxi	China	10	99.78	62.7467	777737775777731	proto-Beijing	NA	proto-Bmyc1	ST21 SCG3a (CAS)	gr1	-	+	+	+	+	-	2.1					ancient	proto-Beijing
14	SRR1710066	SRP051093	China	Guangxi	China	10	99.76	56.8557	777777707777731	proto-Beijing	NA	proto-Bmyc1	ST21 SCG3a (CAS)	gr1	-	+	+	+	+	-	2.1					ancient	proto-Beijing
15	SRR1710067	SRP051093	China	Guangxi	China	10	99.74	74.0647	7777731	proto-Beijing	NA	proto-Bmyc1	ST21 SCG3a (CAS)	gr1	-	+	+	+	+	-	2.1					ancient	proto-Beijing
16	SRR1710068	SRP051093	China	Guangxi	China	10	99.73	56.8579	17777777777731	proto-Beijing	NA	proto-Bmyc1	ST21 SCG3a (CAS)	gr1	-	+	+	+	+	-	2.1					ancient	proto-Beijing
17	SRR1710069	SRP051093	China	Guangxi	China	10	99.78	67.6897	777777777777731	proto-Beijing	NA	proto-Bmyc1	ST21 SCG3a (CAS)	gr1	-	+	+	+	+	-	2.1					ancient	proto-Beijing
18	SRR1710070	SRP051093	China	Guangxi	China	10	99.77	97.2987	777777777777731	proto-Beijing	NA	proto-Bmyc1	ST21 SCG3a (CAS)	gr1	-	+	+	+	+	-	2.1					ancient	proto-Beijing
19	SRR1710071	SRP051093	China	Guangxi	China	10	99.77	64.6239	777777777777731	proto-Beijing	NA	proto-Bmyc1	ST21 SCG3a (CAS)	gr1	-	+	+	+	+	-	2.1					ancient	proto-Beijing
20	SRR1710072	SRP051093	China	Guangxi	China	10	99.77	67.2862	777777777777731	proto-Beijing	NA	proto-Bmyc1	ST21 SCG3a (CAS)	gr1	-	+	+	+	+	-	2.1					ancient	proto-Beijing
21	ERR1213827	ERP013054	Korea (South), Republic of	NA	Korea (South), Republic of	9	99.04	143.541	3771	Bj-MG1	Asia Ancestral 1	Bmyc2	ST11	gr2	-	+	+	+	-	+	2.2.2					ancient	Asia Ancestral 1
22	ERR502946	ERP004677	NA	NA	NA	NA	99.35	79.1143	3771	Bj-MG1	Asia Ancestral 1	Bmyc2	ST11	gr2	-	+	+	+	-	+	2.2.2					ancient	Asia Ancestral 1
23	ERR552838	ERP006989	NA	NA	NA	11	98.48	118.687	3771	Bj-MG1	Asia Ancestral 1	Bmyc2	ST11	gr2	-	+	+	+	-	+	2.2.2					ancient	Asia Ancestral 1
24	SRR1710105	SRP051093	China	Sichuan	China	10	99.59	57.2211	3771	Bj-MG1	Asia Ancestral 1	Bmyc2	ST11	gr2	-	+	+	+	-	+	2.2.2					ancient	Asia Ancestral 1
25	ERR028623	ERP000111	Netherlands	Amsterdam	NA	3	98.95	101.844	771	Bj-MG1	Asia Ancestral 1	Bmyc2	ST11	gr2	-	+	+	+	-	+	2.2.2					ancient	Asia Ancestral 1
26	ERR1023445	ERP004677	NA	NA	NA	NA	99.37	143.549	3771	Bj-MG1	Asia Ancestral 1	Bmyc2	ST11	gr2	-	+	+	+	-	+	2.2.2					ancient	Asia Ancestral 1
27	ERR1023454	ERP004677	NA	NA	NA	NA	99.39	156.72	3771	Bj-MG1	Asia Ancestral 1	Bmyc2	ST11	gr2	-	+	+	+	-	+	2.2.2					ancient	Asia Ancestral 1
28	ERR1023480	ERP004677	NA	NA	NA	NA	99.37	152.623	3771	Bj-MG1	Asia Ancestral 1	Bmyc2	ST11	gr2	-	+	+	+	-	+	2.2.2					ancient	Asia Ancestral 1
29	ERR1023510	ERP004677	NA	NA	NA	NA	99.38	150.068	3771	Bj-MG1	Asia Ancestral 1	Bmyc2	ST11	gr2	-	+	+	+	-	+	2.2.2					ancient	Asia Ancestral 1
30	ERR1023524	ERP004677	NA	NA	NA	NA	99.36	165.065	3771	Bj-MG1	Asia Ancestral 1	Bmyc2	ST11	gr2	-	+	+	+	-	+	2.2.2					ancient	Asia Ancestral 1
31	ERR1023530	ERP004677	NA	NA	NA	NA	99.38	169.716	3771	Bj-MG1	Asia Ancestral 1	Bmyc2	ST11	gr2	-	+	+	+	-	+	2.2.2					ancient	Asia Ancestral 1
32	ERR117687	ERP000276	NA	NA	NA	NA	99.45	182.271	3771	Bj-MG1	Asia Ancestral 1	Bmyc2	ST11	gr2	-	+	+	+	-	+	2.2.2					ancient	Asia Ancestral 1
33	ERR1213830	ERP013054	Korea (South), Republic of	NA	Korea (South), Republic of	9	98.11	148.409	3771	Bj-MG1	Asia Ancestral 1	Bmyc2	ST11	gr2	-	+	+	+	-	+	2.2.2					ancient	Asia Ancestral 1
34	ERR1213853	ERP013054	Korea (South), Republic of	NA	Korea (South), Republic of	9	98.16	88.3382	771	Bj-MG1	Asia Ancestral 1	Bmyc2	ST11	gr2	-	+	+	+	-	+	2.2.2					ancient	Asia Ancestral 1
35	ERR1213857	ERP013054	Korea (South), Republic of	NA	Korea (South), Republic of	9	98.50	154.905	771	Bj-MG1	Asia Ancestral 1	Bmyc2	ST11	gr2	-	+	+	+	-	+	2.2.2					ancient	Asia Ancestral 1
36	ERR1213859	ERP013054	Korea (South), Republic of	NA	Korea (South), Republic of	9	98.90	125.292	3771	Bj-MG1	Asia Ancestral 1	Bmyc2	ST11	gr2	-	+	+	+	-	+	2.2.2					ancient	Asia Ancestral 1
37	ERR1213865	ERP013054	Korea (South), Republic of	NA	Korea (South), Republic of	9	98.64	112.175	3771	Bj-MG1	Asia Ancestral 1	Bmyc2	ST11	gr2	-	+	+	+	-	+	2.2.2					ancient	Asia Ancestral 1
38	ERR234211	ERP001731	Vietnam	Vietnam	Vietnam	6	99.33	370.923	771	Bj-MG1	Asia Ancestral 1	Bmyc2	ST11	gr2	-	+	+	+	-	+	2.2.2					ancient	Asia Ancestral 1
39	ERR270693	ERP000276	NA	NA	NA	NA	99.34	109.31	3771	Bj-MG1	Asia Ancestral 1	Bmyc2	ST11	gr2	-	+	+	+	-	+	2.2.2					ancient	Asia Ancestral 1
40	ERR502885	ERP004677	NA	NA	NA	NA	99.28	91.8842	3771	Bj-MG1	Asia Ancestral 1	Bmyc2	ST11	gr2	-	+	+	+	-	+	2.2.2					ancient	Asia Ancestral 1
41	ERR502926	ERP004677	NA	NA	NA	NA	99.32	78.2523	3771	Bj-MG1	Asia Ancestral 1	Bmyc2	ST11	gr2	-	+	+	+	-	+	2.2.2					ancient	Asia Ancestral 1
42	ERR551086	ERP006989	NA	NA	Vietnam	11	98.63	112.853	3771	Bj-MG1	Asia Ancestral 1	Bmyc2	ST11	gr2	-	+	+	+	-	+	2.2.2					ancient	Asia Ancestral 1
43	ERR551184	ERP006989	NA	NA	Germany	11	98.97	54.925	3771	Bj-MG1	Asia Ancestral 1	Bmyc2	ST11	gr2	-	+	+	+	-	+	2.2.2					ancient	Asia Ancestral 1
44	ERR551185	ERP006989	NA	NA	Germany	11	99.21	31.3474	3771	Bj-MG1	Asia Ancestral 1	Bmyc2	ST11	gr2	-	+	+	+	-	+	2.2.2					ancient	Asia Ancestral 1
45	ERR552177	ERP006989	NA	NA	Korea (South), Republic of	11	99.20	96.0984	3731	Bj-MG1	Asia Ancestral 1	Bmyc2	ST11	gr2	-	+	+	+	-	+	2.2.2					ancient	Asia Ancestral 1
46	ERR552444	ERP006989	NA	NA	Republic of Kiribati	11	98.34	60.3248	3771	Bj-MG1	Asia Ancestral 1	Bmyc2	ST11	gr2	-	+	+	+	-	+	2.2.2					ancient	Asia Ancestral 1
47	ERR552445	ERP006989	NA	NA	Republic of Kiribati	11	98.61	44.1387	3771	Bj-MG1	Asia Ancestral 1	Bmyc2	ST11	gr2	-	+	+	+	-	+	2.2.2					ancient	Asia Ancestral 1
48	ERR552755	ERP006989	NA	NA	Vietnam	11	98.12	75.3388	3771	Bj-MG1	Asia Ancestral 1	Bmyc2	ST11	gr2	-	+	+	+	-	+	2.2.2					ancient	Asia Ancestral 1
49	ERR552912	ERP006989	NA	NA	Vietnam	11	99.18	168.624	3771	Bj-MG1	Asia Ancestral 1	Bmyc2	ST11	gr2	-	+	+	+	-	+	2.2.2					ancient	Asia Ancestral 1
50	SRR1710074	SRP051093	China	Shanghai	China	10	99.64	45.7612	3771	Bj-MG1	Asia Ancestral 1	Bmyc2	ST11	gr2	-	+	+	+	-	+	2.2.2					ancient	Asia Ancestral 1
51	SRR1710079	SRP051093	China	Shanghai	China	10	99.57	105.225	3771	Bj-MG1	Asia Ancestral 1	Bmyc2	ST11	gr2	-	+	+	+	-	+	2.2.2					ancient	Asia Ancestral 1
52	SRR1710083	SRP051093	China	Shanghai	China	10	99.61	108.448	3771	Bj-MG1	Asia Ancestral 1	Bmyc2	ST11	gr2	-	+	+	+	-	+	2.2.2					ancient	Asia Ancestral 1
53	SRR1710095	SRP051093	China	Guangxi	China	10	99.48	67.0489	3771	Bj-MG1	Asia Ancestral 1	Bmyc2	ST11	gr2	-	+	+	+	-	+	2.2.2					ancient	Asia Ancestral 1
54	SRR1710102	SRP051093	China	Henan	China	10	99.59	45.7463	3771	Bj-MG1	Asia Ancestral 1	Bmyc2	ST11	gr2	-	+	+	+	-	+	2.2.2					ancient	Asia Ancestral 1
55	SRR671797	SRA065095	China	Liaoning	China	2	99.59	119.452	3771	Bj-MG1	Asia Ancestral 1	Bmyc2	ST11	gr2	-	+	+	+	-	+	2.2.2					ancient	Asia Ancestral 1
56	SRR671804	SRA065095	China	Shanghai	China	2	99.46	119.323	3771	Bj-MG1	Asia Ancestral 1	Bmyc2	ST11	gr2	-	+	+	+	-	+	2.2.2					ancient	Asia Ancestral 1
57	SRR671855	SRA065095	China	Liaoning	China	2	99.50	119.315	3771	Bj-MG1	Asia Ancestral 1	Bmyc2	ST11	gr2	-	+	+	+	-	+	2.2.2					ancient	Asia Ancestral 1
58	ERR1213851	ERP013054	Korea (South), Republic of	NA	Korea (South), Republic of	9	98.95	100.597	771	Bj-MG1	Asia Ancestral 1	Bmyc2	ST11	gr2	-	+	+	+	-	+	2.2.2					ancient	Asia Ancestral 1
59	ERR1213864	ERP013054	Korea (South), Republic of	NA	Korea (South), Republic of	9	98.66	195.055	771	Bj-MG1	Asia Ancestral 1	Bmyc2	ST11	gr2	-	+	+	+	-	+	2.2.2					ancient	Asia Ancestral 1
60	ERR1213897	ERP013054	Peru	NA	Peru	9	97.33	246.367	3771	Bj-MG1	Asia Ancestral 1	Bmyc2	ST11	gr2	-	+	+	+	-	+	2.2.2					ancient	Asia Ancestral 1
61	SRR1710076	SRP051093	China	Shanghai	China	10	99.61	107.75	3771	Bj-MG1	Asia Ancestral 1	Bmyc2	ST11	gr2	-	+	+	+	-	+	2.2.2					ancient	Asia Ancestral 1
62	SRR1710077	SRP051093	China	Shanghai	China	10	99.58	84.3203	3771	Bj-MG1	Asia Ancestral 1	Bmyc2	ST11	gr2	-	+	+	+	-	+	2.2.2					ancient	Asia Ancestral 1
63	SRR671813	SRA065095	China	Shanghai	China	2	99.45	119.172	3771	Bj-MG1	Asia Ancestral 1	Bmyc2	ST11	gr2	-	+	+	+	-	+	2.2.2					ancient	Asia Ancestral 1
64	SRR671824	SRA065095	China	Shanghai	China	2	99.54	118.264	3771	Bj-MG1	Asia Ancestral 1	Bmyc2	ST11	gr2	-	+	+	+	-	+	2.2.2					ancient	Asia Ancestral 1
65	SRR671857	SRA065095	China	Henan	China	2	99.42	119.405	3771	Bj-MG1	Asia Ancestral 1	Bmyc2	ST11	gr2	-	+	+	+	-	+	2.2.2					ancient	Asia Ancestral 1
66	ERR1213847	ERP013054	Korea (South), Republic of	NA	Korea (South), Republic of	9	97.68	90.7807	3771	Bj-MG1	Asia Ancestral 1	Bmyc3	ST11	gr2	-	+	+	+	-	+	2.2.2					ancient	Asia Ancestral 1
67	ERR1213849	ERP013054	Korea (South), Republic of	NA	Korea (South), Republic of	9	98.70	273.995	3771	Bj-MG1	Asia Ancestral 1	Bmyc3	ST11	gr2	-	+	+	+	-	+	2.2.2					ancient	Asia Ancestral 1
68	ERR233359	ERP001731	USA	San Francisco	Korea (South), Republic of	6	97.30	112.043	3771	Bj-MG1	Asia Ancestral 1	Bmyc3	ST11	gr2	-	+	+	+	-	+	2.2.2					ancient	Asia Ancestral 1
69	ERR551636	ERP006989	NA	NA	Turkmenistan	11	98.82	73.8114	3771	Bj-MG1	Asia Ancestral 1	Bmyc3	ST11	gr2	-	+	+	+	-	+	2.2.2					ancient	Asia Ancestral 1
70	ERR552760	ERP006989	NA	NA	Turkmenistan	11	99.03	74.5616	3771	Bj-MG1	Asia Ancestral 1	Bmyc3	ST11	gr2	-	+	+	+	-	+	2.2.2					ancient	Asia Ancestral 1
74	ERR067647	ERP000192	Russia	Samara	Russia	1	99.44	80.0192	3771	Beijing	Asia Ancestral 2	Bmyc4	ST3	gr3	-	+	+	-	-	+	2.2.1					ancient	Asia Ancestral 2
75	ERR1213834	ERP013054	Korea (South), Republic of	NA	Korea (South), Republic of	9	98.87	123.225	3771	Beijing	Asia Ancestral 2	Bmyc4	ST3	gr3	-	+	+	-	-	+	2.2.1					ancient	Asia Ancestral 2
76	ERR144567	ERP000192	Russia	Samara	Russia	1	99.28	267.873	3771	Beijing	Asia Ancestral 2	Bmyc4	ST3	gr3	-	+	+	-	-	+	2.2.1					ancient	Asia Ancestral 2
77	ERR158616	ERP000192	Russia	Samara	Russia	1	99.31	176.185	3771	Beijing	Asia Ancestral 2	Bmyc4	ST3	gr3	-	+	+	-	-	+	2.2.1					ancient	Asia Ancestral 2
78	ERR228062	ERP000192	Russia	Samara	Russia	1	99.38	91.2099	3771	Beijing	Asia Ancestral 2	Bmyc4	ST3	gr3	-	+	+	-	-	+	2.2.1					ancient	Asia Ancestral 2
79	ERR234128	ERP001731	China	Shanghai	China	6	96.85	245.932	3771	Beijing	Asia Ancestral 2	Bmyc4	ST3	gr3	-	+	+	-	-	+	2.2.1					ancient	Asia Ancestral 2
80	ERR234133	ERP001731	China	Shanghai	China	6	98.81	817.977	3771	Beijing	Asia Ancestral 2	Bmyc4	ST3	gr3	-	+	+	-	-	+	2.2.1					ancient	Asia Ancestral 2
81	ERR234138	ERP001731	China	Shanghai	China	6	97.97	579.705	3771	Beijing	Asia Ancestral 2	Bmyc4	ST3	gr3	-	+	+	-	-	+	2.2.1					ancient	Asia Ancestral 2
82	ERR234658	ERP000192	Russia	Samara	Russia	1	99.34	170.909	3771	Beijing	Asia Ancestral 2	Bmyc4	ST3	gr3	-	+	+	-	-	+	2.2.1					ancient	Asia Ancestral 2
83	ERR270774	ERP000276	NA	NA	NA	NA	98.94	54.5009	3771	Beijing	Asia Ancestral 2	Bmyc4	ST3	gr3	-	+	+	-	-	+	2.2.1					ancient	Asia Ancestral 2
84	ERR502904	ERP004677	NA	NA	NA	NA	99.34	84.0269	3771	Beijing	Asia Ancestral 2	Bmyc4	ST3	gr3	-	+	+	-	-	+	2.2.1					ancient	Asia Ancestral 2
85	ERR502928	ERP004677	NA	NA	NA	NA	99.19	74.2175	3771	Beijing	Asia Ancestral 2	Bmyc4	ST3	gr3	-	+	+	-	-	+	2.2.1					ancient	Asia Ancestral 2
86	ERR502952	ERP004677	NA	NA	NA	NA	99.33	78.6108	3771	Beijing	Asia Ancestral 2	Bmyc4	ST3	gr3	-	+	+	-	-	+	2.2.1					ancient	Asia Ancestral 2
87	ERR550670	ERP006989	NA	NA	Abkhazia	11	98.76	109.91	3771	Beijing	Asia Ancestral 2	Bmyc4	ST3	gr3	-	+	+	-	-	+	2.2.1					ancient	Asia Ancestral 2
88	ERR551956	ERP006989	NA	NA	Russia	11	95.00	67.0488	3771	Beijing	Asia Ancestral 2	Bmyc4	ST3	gr3	-	+	+	-	-	+	2.2.1					ancient	Asia Ancestral 2
89	ERR551957	ERP006989	NA	NA	Russia	11	98.88	71.6341	3771	Beijing	Asia Ancestral 2	Bmyc4	ST3	gr3	-	+	+	-	-	+	2.2.1					ancient	Asia Ancestral 2
90	ERR552219	ERP006989	NA	NA	Abkhazia	11	98.44	91.6501	3771	Beijing	Asia Ancestral 2	Bmyc4	ST3	gr3	-	+	+	-	-	+	2.2.1					ancient	Asia Ancestral 2
91	ERR553107	ERP006989	NA	NA	India	11	94.65	74.5055	3771	Beijing	Asia Ancestral 2	Bmyc4	ST3	gr3	-	+	+	-	-	+	2.2.1					ancient	Asia Ancestral 2
92	SRR671783	SRA065095	China	Guangdong	China	2	99.58	119.557	3771	Beijing	Asia Ancestral 2	Bmyc4	ST3	gr3	-	+	+	-	-	+	2.2.1					ancient	Asia Ancestral 2
93	SRR671877	SRA065095	China	Inner Mongolia	China	2	98.29	115.128	3771	Beijing	Asia Ancestral 2	Bmyc4	ST3	gr3	-	+	+	-	-	+	2.2.1					ancient	Asia Ancestral 2
71	ERR553274	ERP006989	NA	NA	Thailand	11	98.50	58.9154	3400	Beijing	NA	Bmyc4	STK	gr3	-	+	+	-	-	+	2.2.1					ancient	Ancestral Beijing
72	ERR553275	ERP006989	NA	NA	Thailand	11	98.60	54.1936	3400	Beijing	NA	Bmyc4	STK	gr3	-	+	+	-	-	+	2.2.1					ancient	Ancestral Beijing
73	ERR1213835	ERP013054	Korea (South), Republic of	NA	Korea (South), Republic of	9	98.74	116.399	3771	Beijing	NA	Bmyc4	STK	gr3	-	+	+	-	-	+	2.2.1					ancient	Ancestral Beijing
121	ERR1023346	ERP004677	NA	NA	NA	NA	99.44	117.845	3771	Bj-MG2	Asia Ancestral 3	Bmyc25	ST25	gr3	-	+	+	-	-	+	2.2.1		G		A	ancient	Asia Ancestral 3
122	ERR1023416	ERP004677	NA	NA	NA	NA	99.35	169.656	3771	Bj-MG2	Asia Ancestral 3	Bmyc25	ST25	gr3	-	+	+	-	-	+	2.2.1		G		A	ancient	Asia Ancestral 3
123	ERR228104	ERP000276	NA	NA	NA	NA	99.31	67.8105	3771	Bj-MG2	Asia Ancestral 3	Bmyc25	ST25	gr3	-	+	+	-	-	+	2.2.1		G		A	ancient	Asia Ancestral 3
124	ERR230045	ERP000276	NA	NA	NA	NA	98.69	54.4574	3771	Bj-MG2	Asia Ancestral 3	Bmyc25	ST25	gr3	-	+	+	-	-	+	2.2.1		G		A	ancient	Asia Ancestral 3
125	ERR275194	ERP002617	Portugal	Lisbon	NA	8	96.86	150.907	3771	Bj-MG2	Asia Ancestral 3	Bmyc25	ST25	gr3	-	+	+	-	-	+	2.2.1		G		A	ancient	Asia Ancestral 3
126	ERR275215	ERP002638	Portugal	Lisbon	NA	8	98.56	278.499	3771	Bj-MG2	Asia Ancestral 3	Bmyc25	ST25	gr3	-	+	+	-	-	+	2.2.1		G		A	ancient	Asia Ancestral 3
127	ERR502892	ERP004677	NA	NA	NA	NA	99.35	81.5808	3771	Bj-MG2	Asia Ancestral 3	Bmyc25	ST25	gr3	-	+	+	-	-	+	2.2.1		G		A	ancient	Asia Ancestral 3
128	ERR502895	ERP004677	NA	NA	NA	NA	99.39	81.3203	3771	Bj-MG2	Asia Ancestral 3	Bmyc25	ST25	gr3	-	+	+	-	-	+	2.2.1		G		A	ancient	Asia Ancestral 3
129	ERR502905	ERP004677	NA	NA	NA	NA	99.15	86.4887	3771	Bj-MG2	Asia Ancestral 3	Bmyc25	ST25	gr3	-	+	+	-	-	+	2.2.1		G		A	ancient	Asia Ancestral 3
130	ERR502914	ERP004677	NA	NA	NA	NA	99.35	76.4202	3771	Bj-MG2	Asia Ancestral 3	Bmyc25	ST25	gr3	-	+	+	-	-	+	2.2.1		G		A	ancient	Asia Ancestral 3
131	ERR502948	ERP004677	NA	NA	NA	NA	99.28	92.4805	3771	Bj-MG2	Asia Ancestral 3	Bmyc25	ST25	gr3	-	+	+	-	-	+	2.2.1		G		A	ancient	Asia Ancestral 3
132	ERR502955	ERP004677	NA	NA	NA	NA	99.27	74.7061	3771	Bj-MG2	Asia Ancestral 3	Bmyc25	ST25	gr3	-	+	+	-	-	+	2.2.1		G		A	ancient	Asia Ancestral 3
133	ERR502957	ERP004677	NA	NA	NA	NA	99.05	88.9237	3771	Bj-MG2	Asia Ancestral 3	Bmyc25	ST25	gr3	-	+	+	-	-	+	2.2.1		G		A	ancient	Asia Ancestral 3
134	ERR550643	ERP006989	NA	NA	Germany	11	98.72	52.5635	3771	Bj-MG2	Asia Ancestral 3	Bmyc25	ST25	gr3	-	+	+	-	-	+	2.2.1		G		A	ancient	Asia Ancestral 3
135	ERR550644	ERP006989	NA	NA	Germany	11	99.32	53.0251	3771	Bj-MG2	Asia Ancestral 3	Bmyc25	ST25	gr3	-	+	+	-	-	+	2.2.1		G		A	ancient	Asia Ancestral 3
136	ERR550927	ERP006989	NA	NA	China	11	99.19	74.523	3771	Bj-MG2	Asia Ancestral 3	Bmyc25	ST25	gr3	-	+	+	-	-	+	2.2.1		G		A	ancient	Asia Ancestral 3
137	ERR550946	ERP006989	NA	NA	New Guinea	11	98.84	69.865	3771	Bj-MG2	Asia Ancestral 3	Bmyc25	ST25	gr3	-	+	+	-	-	+	2.2.1		G		A	ancient	Asia Ancestral 3
138	ERR550947	ERP006989	NA	NA	New Guinea	11	98.88	83.8955	3771	Bj-MG2	Asia Ancestral 3	Bmyc25	ST25	gr3	-	+	+	-	-	+	2.2.1		G		A	ancient	Asia Ancestral 3
139	ERR551412	ERP006989	NA	NA	Sierra Leone	11	98.64	62.9578	3771	Bj-MG2	Asia Ancestral 3	Bmyc25	ST25	gr3	-	+	+	-	-	+	2.2.1		G		A	ancient	Asia Ancestral 3
140	ERR551572	ERP006989	NA	NA	Germany	11	98.37	76.4441	3771	Bj-MG2	Asia Ancestral 3	Bmyc25	ST25	gr3	-	+	+	-	-	+	2.2.1		G		A	ancient	Asia Ancestral 3
141	ERR552549	ERP006989	NA	NA	Thailand	11	98.96	81.63	3771	Bj-MG2	Asia Ancestral 3	Bmyc25	ST25	gr3	-	+	+	-	-	+	2.2.1		G		A	ancient	Asia Ancestral 3
142	ERR552550	ERP006989	NA	NA	Thailand	11	98.48	73.159	3771	Bj-MG2	Asia Ancestral 3	Bmyc25	ST25	gr3	-	+	+	-	-	+	2.2.1		G		A	ancient	Asia Ancestral 3
143	ERR552954	ERP006989	NA	NA	Germany	11	98.66	102.661	3771	Bj-MG2	Asia Ancestral 3	Bmyc25	ST25	gr3	-	+	+	-	-	+	2.2.1		G		A	ancient	Asia Ancestral 3
144	SRR1710073	SRP051093	China	Shanghai	China	10	99.57	124.52	3771	Bj-MG2	Asia Ancestral 3	Bmyc25	ST25	gr3	-	+	+	-	-	+	2.2.1		G		A	ancient	Asia Ancestral 3
145	SRR1710078	SRP051093	China	Shanghai	China	10	99.59	97.0943	3771	Bj-MG2	Asia Ancestral 3	Bmyc25	ST25	gr3	-	+	+	-	-	+	2.2.1		G		A	ancient	Asia Ancestral 3
146	SRR1710080	SRP051093	China	Shanghai	China	10	99.59	125.216	3771	Bj-MG2	Asia Ancestral 3	Bmyc25	ST25	gr3	-	+	+	-	-	+	2.2.1		G		A	ancient	Asia Ancestral 3
147	SRR1710081	SRP051093	China	Shanghai	China	10	99.60	116.877	3771	Bj-MG2	Asia Ancestral 3	Bmyc25	ST25	gr3	-	+	+	-	-	+	2.2.1		G		A	ancient	Asia Ancestral 3
148	SRR1710082	SRP051093	China	Shanghai	China	10	99.56	94.4052	3771	Bj-MG2	Asia Ancestral 3	Bmyc25	ST25	gr3	-	+	+	-	-	+	2.2.1		G		A	ancient	Asia Ancestral 3
149	SRR1710084	SRP051093	China	Shanghai	China	10	99.54	120.392	3771	Bj-MG2	Asia Ancestral 3	Bmyc25	ST25	gr3	-	+	+	-	-	+	2.2.1		G		A	ancient	Asia Ancestral 3
150	SRR1710085	SRP051093	China	Shanghai	China	10	99.55	124.386	3771	Bj-MG2	Asia Ancestral 3	Bmyc25	ST25	gr3	-	+	+	-	-	+	2.2.1		G		A	ancient	Asia Ancestral 3
151	SRR1710086	SRP051093	China	Shanghai	China	10	99.57	98.5853	3771	Bj-MG2	Asia Ancestral 3	Bmyc25	ST25	gr3	-	+	+	-	-	+	2.2.1		G		A	ancient	Asia Ancestral 3
152	SRR1710088	SRP051093	China	Guangxi	China	10	98.32	38.8443	3771	Bj-MG2	Asia Ancestral 3	Bmyc25	ST25	gr3	-	+	+	-	-	+	2.2.1		G		A	ancient	Asia Ancestral 3
153	SRR1710099	SRP051093	China	Henan	China	10	99.57	37.4172	3771	Bj-MG2	Asia Ancestral 3	Bmyc25	ST25	gr3	-	+	+	-	-	+	2.2.1		G		A	ancient	Asia Ancestral 3
154	SRR1710100	SRP051093	China	Henan	China	10	99.64	89.3851	3771	Bj-MG2	Asia Ancestral 3	Bmyc25	ST25	gr3	-	+	+	-	-	+	2.2.1		G		A	ancient	Asia Ancestral 3
155	SRR1710101	SRP051093	China	Henan	China	10	99.53	72.2575	3771	Bj-MG2	Asia Ancestral 3	Bmyc25	ST25	gr3	-	+	+	-	-	+	2.2.1		G		A	ancient	Asia Ancestral 3
156	SRR671722	SRA065095	China	Beijing	China	2	99.39	117.901	3771	Bj-MG2	Asia Ancestral 3	Bmyc25	ST25	gr3	-	+	+	-	-	+	2.2.1		G		A	ancient	Asia Ancestral 3
157	SRR671728	SRA065095	China	Tibet	China	2	99.31	116.869	3771	Bj-MG2	Asia Ancestral 3	Bmyc25	ST25	gr3	-	+	+	-	-	+	2.2.1		G		A	ancient	Asia Ancestral 3
158	SRR671730	SRA065095	China	Tibet	China	2	99.45	116.996	3771	Bj-MG2	Asia Ancestral 3	Bmyc25	ST25	gr3	-	+	+	-	-	+	2.2.1		G		A	ancient	Asia Ancestral 3
159	SRR671731	SRA065095	China	Tibet	China	2	99.39	117.114	3771	Bj-MG2	Asia Ancestral 3	Bmyc25	ST25	gr3	-	+	+	-	-	+	2.2.1		G		A	ancient	Asia Ancestral 3
160	SRR671733	SRA065095	China	Tibet	China	2	99.45	117.126	3771	Bj-MG2	Asia Ancestral 3	Bmyc25	ST25	gr3	-	+	+	-	-	+	2.2.1		G		A	ancient	Asia Ancestral 3
161	SRR671734	SRA065095	China	Tibet	China	2	99.46	117.165	3771	Bj-MG2	Asia Ancestral 3	Bmyc25	ST25	gr3	-	+	+	-	-	+	2.2.1		G		A	ancient	Asia Ancestral 3
162	SRR671737	SRA065095	China	Tibet	China	2	99.49	117.013	3771	Bj-MG2	Asia Ancestral 3	Bmyc25	ST25	gr3	-	+	+	-	-	+	2.2.1		G		A	ancient	Asia Ancestral 3
163	SRR671739	SRA065095	China	Tibet	China	2	99.46	117.124	3771	Bj-MG2	Asia Ancestral 3	Bmyc25	ST25	gr3	-	+	+	-	-	+	2.2.1		G		A	ancient	Asia Ancestral 3
164	SRR671742	SRA065095	China	Tibet	China	2	99.44	116.72	3771	Bj-MG2	Asia Ancestral 3	Bmyc25	ST25	gr3	-	+	+	-	-	+	2.2.1		G		A	ancient	Asia Ancestral 3
165	SRR671745	SRA065095	China	Tibet	China	2	99.43	116.796	3771	Bj-MG2	Asia Ancestral 3	Bmyc25	ST25	gr3	-	+	+	-	-	+	2.2.1		G		A	ancient	Asia Ancestral 3
166	SRR671747	SRA065095	China	Tibet	China	2	97.87	114.899	3771	Bj-MG2	Asia Ancestral 3	Bmyc25	ST25	gr3	-	+	+	-	-	+	2.2.1		G		A	ancient	Asia Ancestral 3
167	SRR671754	SRA065095	China	Fujian	China	2	98.62	117.309	3771	Bj-MG2	Asia Ancestral 3	Bmyc25	ST25	gr3	-	+	+	-	-	+	2.2.1		G		A	ancient	Asia Ancestral 3
168	SRR671765	SRA065095	China	Guizhou	China	2	99.46	118.082	3771	Bj-MG2	Asia Ancestral 3	Bmyc25	ST25	gr3	-	+	+	-	-	+	2.2.1		G		A	ancient	Asia Ancestral 3
169	SRR671770	SRA065095	China	Guizhou	China	2	99.47	118.313	3771	Bj-MG2	Asia Ancestral 3	Bmyc25	ST25	gr3	-	+	+	-	-	+	2.2.1		G		A	ancient	Asia Ancestral 3
170	SRR671789	SRA065095	China	Guangdong	China	2	98.06	117.705	3771	Bj-MG2	Asia Ancestral 3	Bmyc25	ST25	gr3	-	+	+	-	-	+	2.2.1		G		A	ancient	Asia Ancestral 3
171	SRR671795	SRA065095	China	Shaanxi	China	2	99.43	119.112	3771	Bj-MG2	Asia Ancestral 3	Bmyc25	ST25	gr3	-	+	+	-	-	+	2.2.1		G		A	ancient	Asia Ancestral 3
172	SRR671798	SRA065095	China	Shaanxi	China	2	99.51	119.547	3771	Bj-MG2	Asia Ancestral 3	Bmyc25	ST25	gr3	-	+	+	-	-	+	2.2.1		G		A	ancient	Asia Ancestral 3
173	SRR671818	SRA065095	China	Shanghai	China	2	99.48	119.266	3771	Bj-MG2	Asia Ancestral 3	Bmyc25	ST25	gr3	-	+	+	-	-	+	2.2.1		G		A	ancient	Asia Ancestral 3
174	SRR671845	SRA065095	China	Guizhou	China	2	99.45	118.557	3771	Bj-MG2	Asia Ancestral 3	Bmyc25	ST25	gr3	-	+	+	-	-	+	2.2.1		G		A	ancient	Asia Ancestral 3
175	SRR671863	SRA065095	China	Guangdong	China	2	99.44	119.154	3771	Bj-MG2	Asia Ancestral 3	Bmyc25	ST25	gr3	-	+	+	-	-	+	2.2.1		G		A	ancient	Asia Ancestral 3
176	SRR671871	SRA065095	China	Xinjiang	China	2	92.13	111.527	3771	Bj-MG2	Asia Ancestral 3	Bmyc25	ST25	gr3	-	+	+	-	-	+	2.2.1		G		A	ancient	Asia Ancestral 3
177	ERR551225	ERP006989	NA	NA	Thailand	11	99.28	106.819	3771	Bj-MG2	Asia Ancestral 3	Bmyc25	ST25	gr3	-	+	+	-	-	+	2.2.1		G		A	ancient	Asia Ancestral 3
178	SRR1710087	SRP051093	China	Shanghai	China	10	99.04	88.4057	3771	Bj-MG2	Asia Ancestral 3	Bmyc25	ST25	gr3	-	+	+	-	-	+	2.2.1		G		A	ancient	Asia Ancestral 3
179	SRR1710090	SRP051093	China	Guangxi	China	10	99.46	60.54	1771	Bj-MG2	Asia Ancestral 3	Bmyc25	ST25	gr3	-	+	+	-	-	+	2.2.1		G		A	ancient	Asia Ancestral 3
180	SRR671738	SRA065095	China	Tibet	China	2	99.41	116.804	3771	Bj-MG2	Asia Ancestral 3	Bmyc25	ST25	gr3	-	+	+	-	-	+	2.2.1		G		A	ancient	Asia Ancestral 3
181	SRR671746	SRA065095	China	Tibet	China	2	99.42	116.811	3771	Bj-MG2	Asia Ancestral 3	Bmyc25	ST25	gr3	-	+	+	-	-	+	2.2.1		G		A	ancient	Asia Ancestral 3
182	SRR671840	SRA065095	China	Tibet	China	2	99.44	118.189	3771	Bj-MG2	Asia Ancestral 3	Bmyc25	ST25	gr3	-	+	+	-	-	+	2.2.1		G		A	ancient	Asia Ancestral 3
94	SRR671759	SRA065095	China	Fujian	China	2	98.91	117.626	371	Beijing	NA	Bmyc6	proto-ST25	gr3	-	+	+	-	-	+	2.2.1		G			ancient	Ancestral Beijing
95	ERR234105	ERP001731	China	Shanghai	China	6	98.97	42.5902	371	Beijing	NA	Bmyc6	proto-ST25	gr3	-	+	+	-	-	+	2.2.1		G			ancient	Ancestral Beijing
96	ERR234209	ERP001731	Vietnam	Vietnam	Vietnam	6	99.23	76.9305	371	Beijing	NA	Bmyc6	proto-ST25	gr3	-	+	+	-	-	+	2.2.1		G			ancient	Ancestral Beijing
97	ERR234103	ERP001731	China	Shanghai	China	6	98.96	48.4195	3771	Beijing	NA	Bmyc6	ST25	gr3	-	+	+	-	-	+	2.2.1		G			ancient	Ancestral Beijing
98	ERR234104	ERP001731	China	Shanghai	China	6	98.79	30.0351	3771	Beijing	NA	Bmyc6	ST25	gr3	-	+	+	-	-	+	2.2.1		G			ancient	Ancestral Beijing
99	ERR1213874	ERP013054	Korea (South), Republic of	NA	Korea (South), Republic of	9	95.29	191.69	3671	Beijing	NA	Bmyc26	ST25	gr3	-	+	+	-	-	+	2.2.1		G			ancient	Ancestral Beijing
100	ERR026477	ERP000111	Netherlands	Amsterdam	NA	3	98.33	121.467	3771	Beijing	NA	Bmyc26	ST25	gr3	-	+	+	-	-	+	2.2.1		G			ancient	Ancestral Beijing
101	ERR029205	ERP000111	Netherlands	Amsterdam	NA	3	98.86	157.713	3771	Beijing	NA	Bmyc26	ST25	gr3	-	+	+	-	-	+	2.2.1		G			ancient	Ancestral Beijing
102	ERR046938	ERP000276	United Kingdom	Midlands	NA	7	99.27	106.88	3771	Beijing	NA	Bmyc26	ST25	gr3	-	+	+	-	-	+	2.2.1		G			ancient	Ancestral Beijing
103	ERR046947	ERP000276	United Kingdom	Midlands	NA	7	99.33	123.007	3771	Beijing	NA	Bmyc26	ST25	gr3	-	+	+	-	-	+	2.2.1		G			ancient	Ancestral Beijing
104	ERR046949	ERP000276	United Kingdom	Midlands	NA	7	99.28	95.6001	3771	Beijing	NA	Bmyc26	ST25	gr3	-	+	+	-	-	+	2.2.1		G			ancient	Ancestral Beijing
105	ERR046963	ERP000276	United Kingdom	Midlands	NA	7	99.33	104.543	3771	Beijing	NA	Bmyc26	ST25	gr3	-	+	+	-	-	+	2.2.1		G			ancient	Ancestral Beijing
106	ERR046967	ERP000276	United Kingdom	Midlands	NA	7	99.39	122.615	3771	Beijing	NA	Bmyc26	ST25	gr3	-	+	+	-	-	+	2.2.1		G			ancient	Ancestral Beijing
107	ERR1023458	ERP004677	NA	NA	NA	NA	99.49	214.306	3771	Beijing	NA	Bmyc26	ST25	gr3	-	+	+	-	-	+	2.2.1		G			ancient	Ancestral Beijing
108	ERR1023464	ERP004677	NA	NA	NA	NA	99.35	151.957	3771	Beijing	NA	Bmyc26	ST25	gr3	-	+	+	-	-	+	2.2.1		G			ancient	Ancestral Beijing
109	ERR114474	ERP000276	NA	NA	NA	NA	99.29	84.2678	3771	Beijing	NA	Bmyc26	ST25	gr3	-	+	+	-	-	+	2.2.1		G			ancient	Ancestral Beijing
110	ERR1213929	ERP013054	Peru	NA	Peru	9	97.27	192.091	3771	Beijing	NA	Bmyc26	ST25	gr3	-	+	+	-	-	+	2.2.1		G			ancient	Ancestral Beijing
111	ERR228226	ERP000276	NA	NA	NA	NA	99.28	54.4149	3771	Beijing	NA	Bmyc26	ST25	gr3	-	+	+	-	-	+	2.2.1		G			ancient	Ancestral Beijing
112	ERR234114	ERP001731	China	Shanghai	China	6	99.34	203.929	3771	Beijing	NA	Bmyc26	ST25	gr3	-	+	+	-	-	+	2.2.1		G			ancient	Ancestral Beijing
113	ERR234116	ERP001731	China	Shanghai	China	6	99.35	209.637	3771	Beijing	NA	Bmyc26	ST25	gr3	-	+	+	-	-	+	2.2.1		G			ancient	Ancestral Beijing
114	ERR234126	ERP001731	China	Shanghai	China	6	97.65	213.404	3771	Beijing	NA	Bmyc26	ST25	gr3	-	+	+	-	-	+	2.2.1		G			ancient	Ancestral Beijing
115	ERR234132	ERP001731	China	Shanghai	China	6	99.35	187.608	3771	Beijing	NA	Bmyc26	ST25	gr3	-	+	+	-	-	+	2.2.1		G			ancient	Ancestral Beijing
116	ERR234247	ERP001731	USA	San Francisco	Indonesia	6	98.95	161.275	3771	Beijing	NA	Bmyc26	ST25	gr3	-	+	+	-	-	+	2.2.1		G			ancient	Ancestral Beijing
117	SRR671809	SRA065095	China	Shanghai	China	2	99.45	119.269	3771	Beijing	NA	Bmyc26	ST25	gr3	-	+	+	-	-	+	2.2.1		G			ancient	Ancestral Beijing
118	SRR671823	SRA065095	China	Shanghai	China	2	99.56	119.47	3731	Beijing	NA	Bmyc26	ST25	gr3	-	+	+	-	-	+	2.2.1		G			ancient	Ancestral Beijing
119	ERR1213836	ERP013054	Korea (South), Republic of	NA	Korea (South), Republic of	9	99.13	150.555	3771	Beijing	NA	Bmyc26	ST25	gr3	-	+	+	-	-	+	2.2.1		G			ancient	Ancestral Beijing
120	ERR502930	ERP004677	NA	NA	NA	NA	99.34	74.5971	3771	Beijing	NA	Bmyc26	ST25	gr3	-	+	+	-	-	+	2.2.1		G			ancient	Ancestral Beijing
183	ERR234101	ERP001731	China	Shanghai	China	6	98.51	34.0507	3771	Beijing	NA	Bmyc26/10	ST25	gr3	-	+	+	-	-	+	2.2.1	C	G			ancient	Ancestral Beijing
184	SRR671752	SRA065095	China	Fujian	China	2	99.46	118.489	1731	Beijing	NA	Bmyc26/10	ST25	gr3	-	+	+	-	-	+	2.2.1	C	G			ancient	Ancestral Beijing
185	SRR671836	SRA065095	China	Guizhou	China	2	99.45	118.506	3771	Beijing	NA	Bmyc26/10	ST25	gr3	-	+	+	-	-	+	2.2.1	C	G			ancient	Ancestral Beijing
186	SRR671844	SRA065095	China	Guizhou	China	2	99.44	118.562	3771	Beijing	NA	Bmyc26/10	ST25	gr3	-	+	+	-	-	+	2.2.1	C	G			ancient	Ancestral Beijing
189	ERR1023392	ERP004677	NA	NA	NA	NA	99.38	121.283	3771	Bj-MG3	Asian African 1	Bmyc10	ST10	gr3	-	+	+	-	-	+	2.2.1	C	G	T		modern	Asian African 1
190	ERR1023409	ERP004677	NA	NA	NA	NA	99.37	135.807	3771	Bj-MG3	Asian African 1	Bmyc10	ST10	gr3	-	+	+	-	-	+	2.2.1	C	G	T		modern	Asian African 1
191	ERR1023476	ERP004677	NA	NA	NA	NA	99.37	187.768	3771	Bj-MG3	Asian African 1	Bmyc10	ST10	gr3	-	+	+	-	-	+	2.2.1	C	G	T		modern	Asian African 1
192	ERR114485	ERP000276	NA	NA	NA	NA	99.34	95.3335	3771	Bj-MG3	Asian African 1	Bmyc10	ST10	gr3	-	+	+	-	-	+	2.2.1	C	G	T		modern	Asian African 1
194	ERR234110	ERP001731	China	Shanghai	China	6	98.75	450.753	3771	Bj-MG3	Asian African 1	Bmyc10	ST10	gr3	-	+	+	-	-	+	2.2.1	C	G	T		modern	Asian African 1
200	ERR270630	ERP000276	NA	NA	NA	NA	99.42	108.474	3771	Bj-MG3	Asian African 1	Bmyc10	ST10	gr3	-	+	+	-	-	+	2.2.1	C	G	T		modern	Asian African 1
201	ERR270637	ERP000276	NA	NA	NA	NA	99.29	87.572	3771	Bj-MG3	Asian African 1	Bmyc10	ST10	gr3	-	+	+	-	-	+	2.2.1	C	G	T		modern	Asian African 1
203	ERR351920	ERP000276	NA	NA	NA	NA	99.37	95.8835	3771	Bj-MG3	Asian African 1	Bmyc10	ST10	gr3	-	+	+	-	-	+	2.2.1	C	G	T		modern	Asian African 1
204	ERR386852	ERP000276	NA	NA	NA	NA	99.26	88.2912	3771	Bj-MG3	Asian African 1	Bmyc10	ST10	gr3	-	+	+	-	-	+	2.2.1	C	G	T		modern	Asian African 1
205	ERR386881	ERP000276	NA	NA	NA	NA	99.35	85.9122	3771	Bj-MG3	Asian African 1	Bmyc10	ST10	gr3	-	+	+	-	-	+	2.2.1	C	G	T		modern	Asian African 1
207	ERR387011	ERP000276	NA	NA	NA	NA	99.25	87.1373	3771	Bj-MG3	Asian African 1	Bmyc10	ST10	gr3	-	+	+	-	-	+	2.2.1	C	G	T		modern	Asian African 1
213	ERR550940	ERP006989	NA	NA	Thailand	11	97.48	64.6716	3771	Bj-MG3	Asian African 1	Bmyc10	ST10	gr3	-	+	+	-	-	+	2.2.1	C	G	T		modern	Asian African 1
214	ERR550941	ERP006989	NA	NA	Thailand	11	97.80	72.7466	3771	Bj-MG3	Asian African 1	Bmyc10	ST10	gr3	-	+	+	-	-	+	2.2.1	C	G	T		modern	Asian African 1
215	ERR553277	ERP006989	NA	NA	Vietnam	11	98.70	77.2004	3771	Bj-MG3	Asian African 1	Bmyc10	ST10	gr3	-	+	+	-	-	+	2.2.1	C	G	T		modern	Asian African 1
216	SRR1710097	SRP051093	China	Heilongjiang	China	10	99.44	276.719	3000	Bj-MG3	Asian African 1	Bmyc10	ST10	gr3	-	+	+	-	-	+	2.2.1	C	G	T		modern	Asian African 1
383	ERR1213856	ERP013054	Korea (South), Republic of	NA	Korea (South), Republic of	9	98.78	145.123	3771	Bj-MG3	Asian African 1	Bmyc10	ST10	gr3	-	+	+	-	-	+	2.2.1	C	G	T		modern	Asian African 1
823	ERR551934	ERP006989	NA	NA	Nigeria	11	99.03	221.744	3771	Bj-MG3	Asian African 1	Bmyc10	ST10	gr3	-	+	+	-	-	+	2.2.1	C	G	T		modern	Asian African 1
843	ERR553086	ERP006989	NA	NA	Kenya	11	99.11	194.834	3771	Bj-MG3	Asian African 1	Bmyc10	ST10	gr3	-	+	+	-	-	+	2.2.1	C	G	T		modern	Asian African 1
1234	ERR1023436	ERP004677	NA	NA	NA	NA	99.51	163.71	3771	Bj-MG3	Asian African 2	Bmyc10	ST22	gr3	-	+	+	-	-	+	2.2.1	C	G	T		modern	Asian African 2
1235	ERR1023438	ERP004677	NA	NA	NA	NA	99.33	174.649	3771	Bj-MG3	Asian African 2	Bmyc10	ST22	gr3	-	+	+	-	-	+	2.2.1	C	G	T		modern	Asian African 2
1236	ERR067655	ERP000192	Russia	Samara	Russia	1	99.38	49.6394	3771	Bj-MG3	Asian African 2	Bmyc10	ST22	gr3	-	+	+	-	-	+	2.2.1	C	G	T		modern	Asian African 2
1237	ERR025839	ERP000276	United Kingdom	Midlands	NA	7	98.79	67.6387	3771	Bj-MG3	Asian African 2	Bmyc10	ST22	gr3	-	+	+	-	-	+	2.2.1	C	G	T		modern	Asian African 2
1238	ERR025840	ERP000276	United Kingdom	Midlands	NA	7	98.61	85.5719	3771	Bj-MG3	Asian African 2	Bmyc10	ST22	gr3	-	+	+	-	-	+	2.2.1	C	G	T		modern	Asian African 2
1239	ERR026473	ERP000111	Netherlands	Amsterdam	NA	3	98.99	100.266	3771	Bj-MG3	Asian African 2	Bmyc10	ST22	gr3	-	+	+	-	-	+	2.2.1	C	G	T		modern	Asian African 2
1240	ERR031453	ERP000124	NA	NA	NA	NA	98.86	191.281	3771	Bj-MG3	Asian African 2	Bmyc10	ST22	gr3	-	+	+	-	-	+	2.2.1	C	G	T		modern	Asian African 2
1241	ERR026474	ERP000111	Netherlands	Amsterdam	NA	3	99.09	80.2726	3771	Bj-MG3	Asian African 2	Bmyc10	ST22	gr3	-	+	+	-	-	+	2.2.1	C	G	T		modern	Asian African 2
1242	ERR1023456	ERP004677	NA	NA	NA	NA	99.38	173.126	3771	Bj-MG3	Asian African 2	Bmyc10	ST22	gr3	-	+	+	-	-	+	2.2.1	C	G	T		modern	Asian African 2
1243	ERR1023465	ERP004677	NA	NA	NA	NA	99.34	140.201	3771	Bj-MG3	Asian African 2	Bmyc10	ST22	gr3	-	+	+	-	-	+	2.2.1	C	G	T		modern	Asian African 2
1244	ERR1023484	ERP004677	NA	NA	NA	NA	99.11	190.584	3771	Bj-MG3	Asian African 2	Bmyc10	ST22	gr3	-	+	+	-	-	+	2.2.1	C	G	T		modern	Asian African 2
1245	ERR1023487	ERP004677	NA	NA	NA	NA	99.45	156.717	3771	Bj-MG3	Asian African 2	Bmyc10	ST22	gr3	-	+	+	-	-	+	2.2.1	C	G	T		modern	Asian African 2
1246	ERR1213828	ERP013054	Korea (South), Republic of	NA	Korea (South), Republic of	9	99.02	171.658	3771	Bj-MG3	Asian African 2	Bmyc10	ST22	gr3	-	+	+	-	-	+	2.2.1	C	G	T		modern	Asian African 2
1247	ERR158605	ERP000192	United Kingdom	NA	NA	NA	99.17	179.939	3771	Bj-MG3	Asian African 2	Bmyc10	ST22	gr3	-	+	+	-	-	+	2.2.1	C	G	T		modern	Asian African 2
1248	ERR228127	ERP000276	NA	NA	NA	NA	99.37	95.2641	3771	Bj-MG3	Asian African 2	Bmyc10	ST22	gr3	-	+	+	-	-	+	2.2.1	C	G	T		modern	Asian African 2
1249	ERR228186	ERP000276	NA	NA	NA	NA	99.39	96.9877	3771	Bj-MG3	Asian African 2	Bmyc10	ST22	gr3	-	+	+	-	-	+	2.2.1	C	G	T		modern	Asian African 2
1250	ERR229945	ERP000192	Russia	Samara	Russia	1	99.21	90.9699	3771	Bj-MG3	Asian African 2	Bmyc10	ST22	gr3	-	+	+	-	-	+	2.2.1	C	G	T		modern	Asian African 2
1251	ERR230084	ERP000276	NA	NA	NA	NA	99.17	63.3208	3771	Bj-MG3	Asian African 2	Bmyc10	ST22	gr3	-	+	+	-	-	+	2.2.1	C	G	T		modern	Asian African 2
1252	ERR233386	ERP001731	India	NA	Mumbai, India	6	98.75	92.3311	3771	Bj-MG3	Asian African 2	Bmyc10	ST22	gr3	-	+	+	-	-	+	2.2.1	C	G	T		modern	Asian African 2
1253	ERR234100	ERP001731	China	Shanghai	China	6	98.90	278.075	3771	Bj-MG3	Asian African 2	Bmyc10	ST22	gr3	-	+	+	-	-	+	2.2.1	C	G	T		modern	Asian African 2
1254	ERR234102	ERP001731	China	Shanghai	China	6	99.08	466.618	3731	Bj-MG3	Asian African 2	Bmyc10	ST22	gr3	-	+	+	-	-	+	2.2.1	C	G	T		modern	Asian African 2
1255	ERR234134	ERP001731	China	Shanghai	China	6	99.26	426.27	3771	Bj-MG3	Asian African 2	Bmyc10	ST22	gr3	-	+	+	-	-	+	2.2.1	C	G	T		modern	Asian African 2
1256	ERR234269	ERP001731	USA	San Francisco	China	6	98.88	198.183	3771	Bj-MG3	Asian African 2	Bmyc10	ST22	gr3	-	+	+	-	-	+	2.2.1	C	G	T		modern	Asian African 2
1257	ERR245692	ERP000436	Malawi	NA	NA	4.5	98.95	248.561	3771	Bj-MG3	Asian African 2	Bmyc10	ST22	gr3	-	+	+	-	-	+	2.2.1	C	G	T		modern	Asian African 2
1258	ERR245837	ERP000436	NA	NA	Malawi	4.5	98.66	271.398	3771	Bj-MG3	Asian African 2	Bmyc10	ST22	gr3	-	+	+	-	-	+	2.2.1	C	G	T		modern	Asian African 2
1259	ERR266521	ERP000276	NA	NA	NA	NA	99.16	87.1058	3771	Bj-MG3	Asian African 2	Bmyc10	ST22	gr3	-	+	+	-	-	+	2.2.1	C	G	T		modern	Asian African 2
1260	ERR270627	ERP000276	NA	NA	NA	NA	99.14	109.737	3771	Bj-MG3	Asian African 2	Bmyc10	ST22	gr3	-	+	+	-	-	+	2.2.1	C	G	T		modern	Asian African 2
1261	ERR386993	ERP000276	NA	NA	NA	NA	99.27	80.4244	3771	Bj-MG3	Asian African 2	Bmyc10	ST22	gr3	-	+	+	-	-	+	2.2.1	C	G	T		modern	Asian African 2
1262	ERR403327	ERP000276	NA	NA	NA	NA	99.24	153.687	3771	Bj-MG3	Asian African 2	Bmyc10	ST22	gr3	-	+	+	-	-	+	2.2.1	C	G	T		modern	Asian African 2
1263	ERR502886	ERP004677	NA	NA	NA	NA	99.19	108.247	3771	Bj-MG3	Asian African 2	Bmyc10	ST22	gr3	-	+	+	-	-	+	2.2.1	C	G	T		modern	Asian African 2
1264	ERR502887	ERP004677	NA	NA	NA	NA	99.40	104.416	3771	Bj-MG3	Asian African 2	Bmyc10	ST22	gr3	-	+	+	-	-	+	2.2.1	C	G	T		modern	Asian African 2
1265	ERR502891	ERP004677	NA	NA	NA	NA	99.30	95.0098	3771	Bj-MG3	Asian African 2	Bmyc10	ST22	gr3	-	+	+	-	-	+	2.2.1	C	G	T		modern	Asian African 2
1266	ERR502893	ERP004677	NA	NA	NA	NA	99.31	71.0055	3771	Bj-MG3	Asian African 2	Bmyc10	ST22	gr3	-	+	+	-	-	+	2.2.1	C	G	T		modern	Asian African 2
1267	ERR502898	ERP004677	NA	NA	NA	NA	99.32	98.0753	3771	Bj-MG3	Asian African 2	Bmyc10	ST22	gr3	-	+	+	-	-	+	2.2.1	C	G	T		modern	Asian African 2
1268	ERR502899	ERP004677	NA	NA	NA	NA	99.29	101.603	3771	Bj-MG3	Asian African 2	Bmyc10	ST22	gr3	-	+	+	-	-	+	2.2.1	C	G	T		modern	Asian African 2
1269	ERR502902	ERP004677	NA	NA	NA	NA	99.34	80.4028	3771	Bj-MG3	Asian African 2	Bmyc10	ST22	gr3	-	+	+	-	-	+	2.2.1	C	G	T		modern	Asian African 2
1270	ERR502903	ERP004677	NA	NA	NA	NA	99.34	82.3743	3771	Bj-MG3	Asian African 2	Bmyc10	ST22	gr3	-	+	+	-	-	+	2.2.1	C	G	T		modern	Asian African 2
1271	ERR502907	ERP004677	NA	NA	NA	NA	99.12	94.404	3771	Bj-MG3	Asian African 2	Bmyc10	ST22	gr3	-	+	+	-	-	+	2.2.1	C	G	T		modern	Asian African 2
1272	ERR502911	ERP004677	NA	NA	NA	NA	99.36	80.2697	3771	Bj-MG3	Asian African 2	Bmyc10	ST22	gr3	-	+	+	-	-	+	2.2.1	C	G	T		modern	Asian African 2
1273	ERR502913	ERP004677	NA	NA	NA	NA	99.39	78.3468	3771	Bj-MG3	Asian African 2	Bmyc10	ST22	gr3	-	+	+	-	-	+	2.2.1	C	G	T		modern	Asian African 2
1274	ERR502915	ERP004677	NA	NA	NA	NA	98.12	72.708	3771	Bj-MG3	Asian African 2	Bmyc10	ST22	gr3	-	+	+	-	-	+	2.2.1	C	G	T		modern	Asian African 2
1275	ERR502918	ERP004677	NA	NA	NA	NA	99.36	87.1208	3771	Bj-MG3	Asian African 2	Bmyc10	ST22	gr3	-	+	+	-	-	+	2.2.1	C	G	T		modern	Asian African 2
1276	ERR502919	ERP004677	NA	NA	NA	NA	99.37	82.2894	3771	Bj-MG3	Asian African 2	Bmyc10	ST22	gr3	-	+	+	-	-	+	2.2.1	C	G	T		modern	Asian African 2
1277	ERR502927	ERP004677	NA	NA	NA	NA	99.39	73.2281	3771	Bj-MG3	Asian African 2	Bmyc10	ST22	gr3	-	+	+	-	-	+	2.2.1	C	G	T		modern	Asian African 2
1278	ERR502929	ERP004677	NA	NA	NA	NA	99.35	73.4678	3771	Bj-MG3	Asian African 2	Bmyc10	ST22	gr3	-	+	+	-	-	+	2.2.1	C	G	T		modern	Asian African 2
1279	ERR502931	ERP004677	NA	NA	NA	NA	99.32	76.9406	3771	Bj-MG3	Asian African 2	Bmyc10	ST22	gr3	-	+	+	-	-	+	2.2.1	C	G	T		modern	Asian African 2
1280	ERR502932	ERP004677	NA	NA	NA	NA	99.36	92.303	3771	Bj-MG3	Asian African 2	Bmyc10	ST22	gr3	-	+	+	-	-	+	2.2.1	C	G	T		modern	Asian African 2
1281	ERR502936	ERP004677	NA	NA	NA	NA	99.38	72.5227	3771	Bj-MG3	Asian African 2	Bmyc10	ST22	gr3	-	+	+	-	-	+	2.2.1	C	G	T		modern	Asian African 2
1282	ERR502937	ERP004677	NA	NA	NA	NA	99.31	71.2443	3771	Bj-MG3	Asian African 2	Bmyc10	ST22	gr3	-	+	+	-	-	+	2.2.1	C	G	T		modern	Asian African 2
1283	ERR502941	ERP004677	NA	NA	NA	NA	99.32	80.9248	3731	Bj-MG3	Asian African 2	Bmyc10	ST22	gr3	-	+	+	-	-	+	2.2.1	C	G	T		modern	Asian African 2
1284	ERR502945	ERP004677	NA	NA	NA	NA	98.93	78.3985	3771	Bj-MG3	Asian African 2	Bmyc10	ST22	gr3	-	+	+	-	-	+	2.2.1	C	G	T		modern	Asian African 2
1285	ERR502954	ERP004677	NA	NA	NA	NA	99.39	76.0679	3771	Bj-MG3	Asian African 2	Bmyc10	ST22	gr3	-	+	+	-	-	+	2.2.1	C	G	T		modern	Asian African 2
1286	ERR550910	ERP006989	NA	NA	China	11	99.08	275.781	3771	Bj-MG3	Asian African 2	Bmyc10	ST22	gr3	-	+	+	-	-	+	2.2.1	C	G	T		modern	Asian African 2
1287	ERR551007	ERP006989	NA	NA	Poland	11	99.20	145.696	3771	Bj-MG3	Asian African 2	Bmyc10	ST22	gr3	-	+	+	-	-	+	2.2.1	C	G	T		modern	Asian African 2
1288	ERR551079	ERP006989	NA	NA	Swaziland	11	98.98	73.2953	3771	Bj-MG3	Asian African 2	Bmyc10	ST22	gr3	-	+	+	-	-	+	2.2.1	C	G	T		modern	Asian African 2
1289	ERR551854	ERP006989	NA	NA	Swaziland	11	98.57	55.5301	3771	Bj-MG3	Asian African 2	Bmyc10	ST22	gr3	-	+	+	-	-	+	2.2.1	C	G	T		modern	Asian African 2
1290	ERR551855	ERP006989	NA	NA	Swaziland	11	98.65	74.0055	3771	Bj-MG3	Asian African 2	Bmyc10	ST22	gr3	-	+	+	-	-	+	2.2.1	C	G	T		modern	Asian African 2
1291	ERR551930	ERP006989	NA	NA	Thailand	11	98.60	84.6227	3771	Bj-MG3	Asian African 2	Bmyc10	ST22	gr3	-	+	+	-	-	+	2.2.1	C	G	T		modern	Asian African 2
1292	ERR551990	ERP006989	NA	NA	Germany	11	99.20	113.11	3771	Bj-MG3	Asian African 2	Bmyc10	ST22	gr3	-	+	+	-	-	+	2.2.1	C	G	T		modern	Asian African 2
1293	ERR552743	ERP006989	NA	NA	Swaziland	11	97.88	77.4266	3771	Bj-MG3	Asian African 2	Bmyc10	ST22	gr3	-	+	+	-	-	+	2.2.1	C	G	T		modern	Asian African 2
1294	ERR553116	ERP006989	NA	NA	Swaziland	11	99.15	47.108	3771	Bj-MG3	Asian African 2	Bmyc10	ST22	gr3	-	+	+	-	-	+	2.2.1	C	G	T		modern	Asian African 2
1295	ERR553156	ERP006989	NA	NA	Swaziland	11	97.43	52.0453	3771	Bj-MG3	Asian African 2	Bmyc10	ST22	gr3	-	+	+	-	-	+	2.2.1	C	G	T		modern	Asian African 2
1296	ERR553313	ERP006989	NA	NA	Swaziland	11	99.07	70.0504	3771	Bj-MG3	Asian African 2	Bmyc10	ST22	gr3	-	+	+	-	-	+	2.2.1	C	G	T		modern	Asian African 2
1297	ERR553324	ERP006989	NA	NA	Swaziland	11	94.30	79.0431	3771	Bj-MG3	Asian African 2	Bmyc10	ST22	gr3	-	+	+	-	-	+	2.2.1	C	G	T		modern	Asian African 2
1298	ERR619080	ERP006989	NA	NA	Swaziland	11	99.15	121.419	3771	Bj-MG3	Asian African 2	Bmyc10	ST22	gr3	-	+	+	-	-	+	2.2.1	C	G	T		modern	Asian African 2
1299	ERR751378	ERP004677	NA	NA	NA	NA	99.26	126.793	3771	Bj-MG3	Asian African 2	Bmyc10	ST22	gr3	-	+	+	-	-	+	2.2.1	C	G	T		modern	Asian African 2
1300	ERR751461	ERP004677	NA	NA	NA	NA	99.37	114.403	3771	Bj-MG3	Asian African 2	Bmyc10	ST22	gr3	-	+	+	-	-	+	2.2.1	C	G	T		modern	Asian African 2
1301	ERR751506	ERP004677	NA	NA	NA	NA	98.79	119.596	3771	Bj-MG3	Asian African 2	Bmyc10	ST22	gr3	-	+	+	-	-	+	2.2.1	C	G	T		modern	Asian African 2
1302	ERR751522	ERP004677	NA	NA	NA	NA	99.38	119.855	3771	Bj-MG3	Asian African 2	Bmyc10	ST22	gr3	-	+	+	-	-	+	2.2.1	C	G	T		modern	Asian African 2
1303	ERR751552	ERP004677	NA	NA	NA	NA	99.33	146.445	3771	Bj-MG3	Asian African 2	Bmyc10	ST22	gr3	-	+	+	-	-	+	2.2.1	C	G	T		modern	Asian African 2
1304	ERR751594	ERP004677	NA	NA	NA	NA	99.25	98.2547	3771	Bj-MG3	Asian African 2	Bmyc10	ST22	gr3	-	+	+	-	-	+	2.2.1	C	G	T		modern	Asian African 2
1305	ERR775378	ERP004677	NA	NA	NA	NA	99.15	116.09	3771	Bj-MG3	Asian African 2	Bmyc10	ST22	gr3	-	+	+	-	-	+	2.2.1	C	G	T		modern	Asian African 2
1306	ERR775381	ERP004677	NA	NA	NA	NA	99.36	115.687	3771	Bj-MG3	Asian African 2	Bmyc10	ST22	gr3	-	+	+	-	-	+	2.2.1	C	G	T		modern	Asian African 2
1307	ERR779894	ERP004677	NA	NA	NA	NA	99.24	98.2017	3771	Bj-MG3	Asian African 2	Bmyc10	ST22	gr3	-	+	+	-	-	+	2.2.1	C	G	T		modern	Asian African 2
1308	ERR845932	ERP004677	NA	NA	NA	NA	98.84	257.56	3771	Bj-MG3	Asian African 2	Bmyc10	ST22	gr3	-	+	+	-	-	+	2.2.1	C	G	T		modern	Asian African 2
1309	SRR671719	SRA065095	China	Beijing	China	2	99.45	118.356	3731	Bj-MG3	Asian African 2	Bmyc10	ST22	gr3	-	+	+	-	-	+	2.2.1	C	G	T		modern	Asian African 2
1310	SRR671729	SRA065095	China	Tibet	China	2	99.46	117.195	3771	Bj-MG3	Asian African 2	Bmyc10	ST22	gr3	-	+	+	-	-	+	2.2.1	C	G	T		modern	Asian African 2
1311	SRR671735	SRA065095	China	Tibet	China	2	99.45	117.056	3771	Bj-MG3	Asian African 2	Bmyc10	ST22	gr3	-	+	+	-	-	+	2.2.1	C	G	T		modern	Asian African 2
1312	SRR671743	SRA065095	China	Tibet	China	2	99.46	116.741	3771	Bj-MG3	Asian African 2	Bmyc10	ST22	gr3	-	+	+	-	-	+	2.2.1	C	G	T		modern	Asian African 2
1313	SRR671771	SRA065095	China	Guizhou	China	2	99.49	118.27	3771	Bj-MG3	Asian African 2	Bmyc10	ST22	gr3	-	+	+	-	-	+	2.2.1	C	G	T		modern	Asian African 2
1314	SRR671784	SRA065095	China	Liaoning	China	2	99.49	119.299	3771	Bj-MG3	Asian African 2	Bmyc10	ST22	gr3	-	+	+	-	-	+	2.2.1	C	G	T		modern	Asian African 2
1315	SRR671791	SRA065095	China	Liaoning	China	2	99.50	118.807	3771	Bj-MG3	Asian African 2	Bmyc10	ST22	gr3	-	+	+	-	-	+	2.2.1	C	G	T		modern	Asian African 2
1316	SRR671794	SRA065095	China	Liaoning	China	2	99.49	119.085	3771	Bj-MG3	Asian African 2	Bmyc10	ST22	gr3	-	+	+	-	-	+	2.2.1	C	G	T		modern	Asian African 2
1317	SRR671800	SRA065095	China	Liaoning	China	2	99.49	119.133	3771	Bj-MG3	Asian African 2	Bmyc10	ST22	gr3	-	+	+	-	-	+	2.2.1	C	G	T		modern	Asian African 2
1318	SRR671801	SRA065095	China	Liaoning	China	2	99.48	118.977	3771	Bj-MG3	Asian African 2	Bmyc10	ST22	gr3	-	+	+	-	-	+	2.2.1	C	G	T		modern	Asian African 2
1319	SRR671802	SRA065095	China	Shaanxi	China	2	99.48	119.218	3771	Bj-MG3	Asian African 2	Bmyc10	ST22	gr3	-	+	+	-	-	+	2.2.1	C	G	T		modern	Asian African 2
1320	SRR671803	SRA065095	China	Shaanxi	China	2	99.50	119.459	3771	Bj-MG3	Asian African 2	Bmyc10	ST22	gr3	-	+	+	-	-	+	2.2.1	C	G	T		modern	Asian African 2
1321	SRR671807	SRA065095	China	Shanghai	China	2	99.46	119.274	3771	Bj-MG3	Asian African 2	Bmyc10	ST22	gr3	-	+	+	-	-	+	2.2.1	C	G	T		modern	Asian African 2
1322	SRR671808	SRA065095	China	Shanghai	China	2	99.46	119.47	3771	Bj-MG3	Asian African 2	Bmyc10	ST22	gr3	-	+	+	-	-	+	2.2.1	C	G	T		modern	Asian African 2
1323	SRR671810	SRA065095	China	Shanghai	China	2	99.48	119.768	3171	Bj-MG3	Asian African 2	Bmyc10	ST22	gr3	-	+	+	-	-	+	2.2.1	C	G	T		modern	Asian African 2
1324	SRR671814	SRA065095	China	Shanghai	China	2	99.51	119.346	3771	Bj-MG3	Asian African 2	Bmyc10	ST22	gr3	-	+	+	-	-	+	2.2.1	C	G	T		modern	Asian African 2
1325	SRR671816	SRA065095	China	Shanghai	China	2	99.50	119.369	3771	Bj-MG3	Asian African 2	Bmyc10	ST22	gr3	-	+	+	-	-	+	2.2.1	C	G	T		modern	Asian African 2
1326	SRR671826	SRA065095	China	Shanghai	China	2	99.16	75.2115	3771	Bj-MG3	Asian African 2	Bmyc10	ST22	gr3	-	+	+	-	-	+	2.2.1	C	G	T		modern	Asian African 2
1327	SRR671858	SRA065095	China	Beijing	China	2	99.44	119.43	3771	Bj-MG3	Asian African 2	Bmyc10	ST22	gr3	-	+	+	-	-	+	2.2.1	C	G	T		modern	Asian African 2
1328	SRR671865	SRA065095	China	Beijing	China	2	99.45	118.995	3771	Bj-MG3	Asian African 2	Bmyc10	ST22	gr3	-	+	+	-	-	+	2.2.1	C	G	T		modern	Asian African 2
1329	SRR671867	SRA065095	China	Beijing	China	2	99.42	119.222	3771	Bj-MG3	Asian African 2	Bmyc10	ST22	gr3	-	+	+	-	-	+	2.2.1	C	G	T		modern	Asian African 2
1330	SRR671869	SRA065095	China	Beijing	China	2	99.42	119.166	3771	Bj-MG3	Asian African 2	Bmyc10	ST22	gr3	-	+	+	-	-	+	2.2.1	C	G	T		modern	Asian African 2
1331	SRR671870	SRA065095	China	Inner Mongolia	China	2	96.72	113.357	3771	Bj-MG3	Asian African 2	Bmyc10	ST22	gr3	-	+	+	-	-	+	2.2.1	C	G	T		modern	Asian African 2
1332	SRR671876	SRA065095	China	Inner Mongolia	China	2	95.46	117.453	3771	Bj-MG3	Asian African 2	Bmyc10	ST22	gr3	-	+	+	-	-	+	2.2.1	C	G	T		modern	Asian African 2
1333	ERR234253	ERP001731	USA	San Francisco	China	6	98.77	201.749	3771	Bj-MG3	Asian African 2	Bmyc10	ST22	gr3	-	+	+	-	-	+	2.2.1	C	G	T		modern	Asian African 2
1334	ERR031476	ERP000124	NA	NA	NA	NA	98.74	194.723	3771	Bj-MG3	Asian African 2	Bmyc10	ST22	gr3	-	+	+	-	-	+	2.2.1	C	G	T		modern	Asian African 2
220	ERR029210	ERP000111	Netherlands	NA	NA	3	98.93	133.261	3731	Bj-MG3	Central Asia	Bmyc10	ST10	gr3	-	+	+	-	-	+	2.2.1	C	G	T		modern	Central Asia
222	ERR067578	ERP000192	Russia	Samara	Russia	1	99.30	93.9219	3771	Bj-MG3	Central Asia	Bmyc10	ST10	gr3	-	+	+	-	-	+	2.2.1	C	G	T		modern	Central Asia
223	ERR067580	ERP000192	Russia	Samara	Russia	1	99.30	77.2713	3771	Bj-MG3	Central Asia	Bmyc10	ST10	gr3	-	+	+	-	-	+	2.2.1	C	G	T		modern	Central Asia
224	ERR067581	ERP000192	Russia	Samara	Russia	1	99.36	87.6583	3771	Bj-MG3	Central Asia	Bmyc10	ST10	gr3	-	+	+	-	-	+	2.2.1	C	G	T		modern	Central Asia
225	ERR067582	ERP000192	Russia	Samara	Russia	1	99.34	89.3091	3771	Bj-MG3	Central Asia	Bmyc10	ST10	gr3	-	+	+	-	-	+	2.2.1	C	G	T		modern	Central Asia
226	ERR067583	ERP000192	Russia	Samara	Russia	1	99.33	76.5472	3771	Bj-MG3	Central Asia	Bmyc10	ST10	gr3	-	+	+	-	-	+	2.2.1	C	G	T		modern	Central Asia
227	ERR067589	ERP000192	Russia	Samara	Russia	1	99.34	78.5945	3771	Bj-MG3	Central Asia	Bmyc10	ST10	gr3	-	+	+	-	-	+	2.2.1	C	G	T		modern	Central Asia
228	ERR067590	ERP000192	Russia	Samara	Russia	1	99.38	83.5403	3771	Bj-MG3	Central Asia	Bmyc10	ST10	gr3	-	+	+	-	-	+	2.2.1	C	G	T		modern	Central Asia
229	ERR067592	ERP000192	Russia	Samara	Russia	1	99.36	83.6972	3771	Bj-MG3	Central Asia	Bmyc10	ST10	gr3	-	+	+	-	-	+	2.2.1	C	G	T		modern	Central Asia
230	ERR067593	ERP000192	Russia	Samara	Russia	1	99.37	89.482	3771	Bj-MG3	Central Asia	Bmyc10	ST10	gr3	-	+	+	-	-	+	2.2.1	C	G	T		modern	Central Asia
232	ERR067600	ERP000192	Russia	Samara	Russia	1	99.35	100.657	3771	Bj-MG3	Central Asia	Bmyc10	ST10	gr3	-	+	+	-	-	+	2.2.1	C	G	T		modern	Central Asia
233	ERR067604	ERP000192	Russia	Samara	Russia	1	99.35	77.7817	3771	Bj-MG3	Central Asia	Bmyc10	ST10	gr3	-	+	+	-	-	+	2.2.1	C	G	T		modern	Central Asia
234	ERR067605	ERP000192	Russia	Samara	Russia	1	99.33	83.646	3771	Bj-MG3	Central Asia	Bmyc10	ST10	gr3	-	+	+	-	-	+	2.2.1	C	G	T		modern	Central Asia
235	ERR067608	ERP000192	Russia	Samara	Russia	1	99.36	75.579	3771	Bj-MG3	Central Asia	Bmyc10	ST10	gr3	-	+	+	-	-	+	2.2.1	C	G	T		modern	Central Asia
236	ERR067610	ERP000192	Russia	Samara	Russia	1	99.43	74.117	3771	Bj-MG3	Central Asia	Bmyc10	ST10	gr3	-	+	+	-	-	+	2.2.1	C	G	T		modern	Central Asia
237	ERR067611	ERP000192	Russia	Samara	Russia	1	99.36	96.9684	3771	Bj-MG3	Central Asia	Bmyc10	ST10	gr3	-	+	+	-	-	+	2.2.1	C	G	T		modern	Central Asia
238	ERR067613	ERP000192	Russia	Samara	Russia	1	99.37	88.7675	3771	Bj-MG3	Central Asia	Bmyc10	ST10	gr3	-	+	+	-	-	+	2.2.1	C	G	T		modern	Central Asia
239	ERR067618	ERP000192	Russia	Samara	Russia	1	99.30	81.0172	3771	Bj-MG3	Central Asia	Bmyc10	ST10	gr3	-	+	+	-	-	+	2.2.1	C	G	T		modern	Central Asia
240	ERR067619	ERP000192	Russia	Samara	Russia	1	98.78	83.6478	3771	Bj-MG3	Central Asia	Bmyc10	ST10	gr3	-	+	+	-	-	+	2.2.1	C	G	T		modern	Central Asia
241	ERR067621	ERP000192	Russia	Samara	Russia	1	99.38	85.3175	3771	Bj-MG3	Central Asia	Bmyc10	ST10	gr3	-	+	+	-	-	+	2.2.1	C	G	T		modern	Central Asia
242	ERR067622	ERP000192	Russia	Samara	Russia	1	99.20	96.3265	3771	Bj-MG3	Central Asia	Bmyc10	ST10	gr3	-	+	+	-	-	+	2.2.1	C	G	T		modern	Central Asia
243	ERR067625	ERP000192	Russia	Samara	Russia	1	99.43	70.3847	3771	Bj-MG3	Central Asia	Bmyc10	ST10	gr3	-	+	+	-	-	+	2.2.1	C	G	T		modern	Central Asia
244	ERR067627	ERP000192	Russia	Samara	Russia	1	99.47	78.9827	3771	Bj-MG3	Central Asia	Bmyc10	ST10	gr3	-	+	+	-	-	+	2.2.1	C	G	T		modern	Central Asia
245	ERR067630	ERP000192	Russia	Samara	Russia	1	99.44	62.2195	3771	Bj-MG3	Central Asia	Bmyc10	ST10	gr3	-	+	+	-	-	+	2.2.1	C	G	T		modern	Central Asia
246	ERR067635	ERP000192	Russia	Samara	Russia	1	99.46	80.5807	3771	Bj-MG3	Central Asia	Bmyc10	ST10	gr3	-	+	+	-	-	+	2.2.1	C	G	T		modern	Central Asia
248	ERR067638	ERP000192	Russia	Samara	Russia	1	99.42	55.4492	3771	Bj-MG3	Central Asia	Bmyc10	ST10	gr3	-	+	+	-	-	+	2.2.1	C	G	T		modern	Central Asia
249	ERR067639	ERP000192	Russia	Samara	Russia	1	99.43	66.8771	3771	Bj-MG3	Central Asia	Bmyc10	ST10	gr3	-	+	+	-	-	+	2.2.1	C	G	T		modern	Central Asia
250	ERR067641	ERP000192	Russia	Samara	Russia	1	99.45	60.5232	3771	Bj-MG3	Central Asia	Bmyc10	ST10	gr3	-	+	+	-	-	+	2.2.1	C	G	T		modern	Central Asia
251	ERR067643	ERP000192	Russia	Samara	Russia	1	99.39	55.8758	3771	Bj-MG3	Central Asia	Bmyc10	ST10	gr3	-	+	+	-	-	+	2.2.1	C	G	T		modern	Central Asia
252	ERR067646	ERP000192	Russia	Samara	Russia	1	99.27	58.8816	3771	Bj-MG3	Central Asia	Bmyc10	ST10	gr3	-	+	+	-	-	+	2.2.1	C	G	T		modern	Central Asia
253	ERR067648	ERP000192	Russia	Samara	Russia	1	99.38	61.3172	3771	Bj-MG3	Central Asia	Bmyc10	ST10	gr3	-	+	+	-	-	+	2.2.1	C	G	T		modern	Central Asia
254	ERR067649	ERP000192	Russia	Samara	Russia	1	99.39	63.7952	3771	Bj-MG3	Central Asia	Bmyc10	ST10	gr3	-	+	+	-	-	+	2.2.1	C	G	T		modern	Central Asia
255	ERR067650	ERP000192	Russia	Samara	Russia	1	99.33	55.7537	3771	Bj-MG3	Central Asia	Bmyc10	ST10	gr3	-	+	+	-	-	+	2.2.1	C	G	T		modern	Central Asia
256	ERR067651	ERP000192	Russia	Samara	Russia	1	99.40	57.6606	3771	Bj-MG3	Central Asia	Bmyc10	ST10	gr3	-	+	+	-	-	+	2.2.1	C	G	T		modern	Central Asia
257	ERR067652	ERP000192	Russia	Samara	Russia	1	99.45	67.533	3771	Bj-MG3	Central Asia	Bmyc10	ST10	gr3	-	+	+	-	-	+	2.2.1	C	G	T		modern	Central Asia
258	ERR067653	ERP000192	Russia	Samara	Russia	1	99.39	55.1417	3771	Bj-MG3	Central Asia	Bmyc10	ST10	gr3	-	+	+	-	-	+	2.2.1	C	G	T		modern	Central Asia
259	ERR067654	ERP000192	Russia	Samara	Russia	1	99.40	52.9088	3771	Bj-MG3	Central Asia	Bmyc10	ST10	gr3	-	+	+	-	-	+	2.2.1	C	G	T		modern	Central Asia
260	ERR067656	ERP000192	Russia	Samara	Russia	1	99.41	57.7668	3771	Bj-MG3	Central Asia	Bmyc10	ST10	gr3	-	+	+	-	-	+	2.2.1	C	G	T		modern	Central Asia
261	ERR067660	ERP000192	Russia	Samara	Russia	1	99.47	64.3337	3771	Bj-MG3	Central Asia	Bmyc10	ST10	gr3	-	+	+	-	-	+	2.2.1	C	G	T		modern	Central Asia
262	ERR067662	ERP000192	Russia	Samara	Russia	1	99.43	55.6592	3771	Bj-MG3	Central Asia	Bmyc10	ST10	gr3	-	+	+	-	-	+	2.2.1	C	G	T		modern	Central Asia
263	ERR067663	ERP000192	Russia	Samara	Russia	1	99.45	66.0485	3771	Bj-MG3	Central Asia	Bmyc10	ST10	gr3	-	+	+	-	-	+	2.2.1	C	G	T		modern	Central Asia
264	ERR067665	ERP000192	Russia	Samara	Russia	1	99.37	52.6005	3771	Bj-MG3	Central Asia	Bmyc10	ST10	gr3	-	+	+	-	-	+	2.2.1	C	G	T		modern	Central Asia
265	ERR067672	ERP000192	Russia	Samara	Russia	1	99.36	69.8702	3771	Bj-MG3	Central Asia	Bmyc10	ST10	gr3	-	+	+	-	-	+	2.2.1	C	G	T		modern	Central Asia
266	ERR067686	ERP000192	Russia	Samara	Russia	1	99.46	73.1602	3771	Bj-MG3	Central Asia	Bmyc10	ST10	gr3	-	+	+	-	-	+	2.2.1	C	G	T		modern	Central Asia
267	ERR067687	ERP000192	Russia	Samara	Russia	1	99.45	69.0876	3771	Bj-MG3	Central Asia	Bmyc10	ST10	gr3	-	+	+	-	-	+	2.2.1	C	G	T		modern	Central Asia
268	ERR067688	ERP000192	Russia	Samara	Russia	1	99.46	66.2591	3771	Bj-MG3	Central Asia	Bmyc10	ST10	gr3	-	+	+	-	-	+	2.2.1	C	G	T		modern	Central Asia
269	ERR067689	ERP000192	Russia	Samara	Russia	1	99.19	70.7984	3771	Bj-MG3	Central Asia	Bmyc10	ST10	gr3	-	+	+	-	-	+	2.2.1	C	G	T		modern	Central Asia
270	ERR067695	ERP000192	Russia	Samara	Russia	1	99.46	77.6436	3771	Bj-MG3	Central Asia	Bmyc10	ST10	gr3	-	+	+	-	-	+	2.2.1	C	G	T		modern	Central Asia
271	ERR067704	ERP000192	Russia	Samara	Russia	1	99.44	68.1793	3771	Bj-MG3	Central Asia	Bmyc10	ST10	gr3	-	+	+	-	-	+	2.2.1	C	G	T		modern	Central Asia
272	ERR067705	ERP000192	Russia	Samara	Russia	1	99.46	83.1979	3771	Bj-MG3	Central Asia	Bmyc10	ST10	gr3	-	+	+	-	-	+	2.2.1	C	G	T		modern	Central Asia
273	ERR067709	ERP000192	Russia	Samara	Russia	1	99.36	68.9303	3771	Bj-MG3	Central Asia	Bmyc10	ST10	gr3	-	+	+	-	-	+	2.2.1	C	G	T		modern	Central Asia
274	ERR067710	ERP000192	Russia	Samara	Russia	1	99.45	70.7851	3771	Bj-MG3	Central Asia	Bmyc10	ST10	gr3	-	+	+	-	-	+	2.2.1	C	G	T		modern	Central Asia
275	ERR067713	ERP000192	Russia	Samara	Russia	1	99.48	71.7263	3771	Bj-MG3	Central Asia	Bmyc10	ST10	gr3	-	+	+	-	-	+	2.2.1	C	G	T		modern	Central Asia
276	ERR067714	ERP000192	Russia	Samara	Russia	1	99.46	69.2793	3771	Bj-MG3	Central Asia	Bmyc10	ST10	gr3	-	+	+	-	-	+	2.2.1	C	G	T		modern	Central Asia
277	ERR067717	ERP000192	Russia	Samara	Russia	1	99.48	80.3904	3771	Bj-MG3	Central Asia	Bmyc10	ST10	gr3	-	+	+	-	-	+	2.2.1	C	G	T		modern	Central Asia
278	ERR067718	ERP000192	Russia	Samara	Russia	1	99.42	83.5641	3771	Bj-MG3	Central Asia	Bmyc10	ST10	gr3	-	+	+	-	-	+	2.2.1	C	G	T		modern	Central Asia
279	ERR067720	ERP000192	Russia	Samara	Russia	1	99.33	71.4273	3771	Bj-MG3	Central Asia	Bmyc10	ST10	gr3	-	+	+	-	-	+	2.2.1	C	G	T		modern	Central Asia
280	ERR067721	ERP000192	Russia	Samara	Russia	1	99.36	66.7594	3771	Bj-MG3	Central Asia	Bmyc10	ST10	gr3	-	+	+	-	-	+	2.2.1	C	G	T		modern	Central Asia
281	ERR067722	ERP000192	Russia	Samara	Russia	1	99.31	68.7228	3771	Bj-MG3	Central Asia	Bmyc10	ST10	gr3	-	+	+	-	-	+	2.2.1	C	G	T		modern	Central Asia
282	ERR067724	ERP000192	Russia	Samara	Russia	1	97.63	77.4507	3771	Bj-MG3	Central Asia	Bmyc10	ST10	gr3	-	+	+	-	-	+	2.2.1	C	G	T		modern	Central Asia
283	ERR067736	ERP000192	Russia	Samara	Russia	1	99.32	71.4316	3771	Bj-MG3	Central Asia	Bmyc10	ST10	gr3	-	+	+	-	-	+	2.2.1	C	G	T		modern	Central Asia
284	ERR067739	ERP000192	Russia	Samara	Russia	1	99.34	64.3926	3771	Bj-MG3	Central Asia	Bmyc10	ST10	gr3	-	+	+	-	-	+	2.2.1	C	G	T		modern	Central Asia
285	ERR067740	ERP000192	Russia	Samara	Russia	1	99.36	70.1703	3771	Bj-MG3	Central Asia	Bmyc10	ST10	gr3	-	+	+	-	-	+	2.2.1	C	G	T		modern	Central Asia
286	ERR067742	ERP000192	Russia	Samara	Russia	1	99.31	76.0122	3771	Bj-MG3	Central Asia	Bmyc10	ST10	gr3	-	+	+	-	-	+	2.2.1	C	G	T		modern	Central Asia
287	ERR067743	ERP000192	Russia	Samara	Russia	1	99.35	66.2666	3771	Bj-MG3	Central Asia	Bmyc10	ST10	gr3	-	+	+	-	-	+	2.2.1	C	G	T		modern	Central Asia
288	ERR067745	ERP000192	Russia	Samara	Russia	1	99.36	66.274	3771	Bj-MG3	Central Asia	Bmyc10	ST10	gr3	-	+	+	-	-	+	2.2.1	C	G	T		modern	Central Asia
289	ERR067750	ERP000192	Russia	Samara	Russia	1	99.39	62.2368	3771	Bj-MG3	Central Asia	Bmyc10	ST10	gr3	-	+	+	-	-	+	2.2.1	C	G	T		modern	Central Asia
290	ERR067754	ERP000192	Russia	Samara	Russia	1	99.31	76.3494	3771	Bj-MG3	Central Asia	Bmyc10	ST10	gr3	-	+	+	-	-	+	2.2.1	C	G	T		modern	Central Asia
291	ERR067758	ERP000192	Russia	Samara	Russia	1	99.26	76.8603	3771	Bj-MG3	Central Asia	Bmyc10	ST10	gr3	-	+	+	-	-	+	2.2.1	C	G	T		modern	Central Asia
292	ERR067761	ERP000192	Russia	Samara	Russia	1	99.28	71.9392	3771	Bj-MG3	Central Asia	Bmyc10	ST10	gr3	-	+	+	-	-	+	2.2.1	C	G	T		modern	Central Asia
293	ERR067762	ERP000192	Russia	Samara	Russia	1	99.24	85.433	3771	Bj-MG3	Central Asia	Bmyc10	ST10	gr3	-	+	+	-	-	+	2.2.1	C	G	T		modern	Central Asia
294	ERR067765	ERP000192	Russia	Samara	Russia	1	99.27	99.1955	3771	Bj-MG3	Central Asia	Bmyc10	ST10	gr3	-	+	+	-	-	+	2.2.1	C	G	T		modern	Central Asia
295	ERR067766	ERP000192	Russia	Samara	Russia	1	99.35	72.8708	3771	Bj-MG3	Central Asia	Bmyc10	ST10	gr3	-	+	+	-	-	+	2.2.1	C	G	T		modern	Central Asia
296	ERR1023297	ERP004677	NA	NA	NA	NA	99.45	162.942	3771	Bj-MG3	Central Asia	Bmyc10	ST10	gr3	-	+	+	-	-	+	2.2.1	C	G	T		modern	Central Asia
297	ERR1023301	ERP004677	NA	NA	NA	NA	99.44	154.998	3771	Bj-MG3	Central Asia	Bmyc10	ST10	gr3	-	+	+	-	-	+	2.2.1	C	G	T		modern	Central Asia
299	ERR1023356	ERP004677	NA	NA	NA	NA	99.43	122.638	3771	Bj-MG3	Central Asia	Bmyc10	ST10	gr3	-	+	+	-	-	+	2.2.1	C	G	T		modern	Central Asia
301	ERR1023395	ERP004677	NA	NA	NA	NA	99.38	137.499	3771	Bj-MG3	Central Asia	Bmyc10	ST10	gr3	-	+	+	-	-	+	2.2.1	C	G	T		modern	Central Asia
302	ERR1023396	ERP004677	NA	NA	NA	NA	99.36	127.01	3771	Bj-MG3	Central Asia	Bmyc10	ST10	gr3	-	+	+	-	-	+	2.2.1	C	G	T		modern	Central Asia
303	ERR1023400	ERP004677	NA	NA	NA	NA	99.39	136.552	3771	Bj-MG3	Central Asia	Bmyc10	ST10	gr3	-	+	+	-	-	+	2.2.1	C	G	T		modern	Central Asia
304	ERR1023403	ERP004677	NA	NA	NA	NA	99.37	131.406	3771	Bj-MG3	Central Asia	Bmyc10	ST10	gr3	-	+	+	-	-	+	2.2.1	C	G	T		modern	Central Asia
305	ERR1023404	ERP004677	NA	NA	NA	NA	99.38	138.934	3771	Bj-MG3	Central Asia	Bmyc10	ST10	gr3	-	+	+	-	-	+	2.2.1	C	G	T		modern	Central Asia
306	ERR1023406	ERP004677	NA	NA	NA	NA	99.37	164.24	3771	Bj-MG3	Central Asia	Bmyc10	ST10	gr3	-	+	+	-	-	+	2.2.1	C	G	T		modern	Central Asia
307	ERR1023407	ERP004677	NA	NA	NA	NA	99.39	138.399	3771	Bj-MG3	Central Asia	Bmyc10	ST10	gr3	-	+	+	-	-	+	2.2.1	C	G	T		modern	Central Asia
308	ERR1023413	ERP004677	NA	NA	NA	NA	99.40	149.502	3771	Bj-MG3	Central Asia	Bmyc10	ST10	gr3	-	+	+	-	-	+	2.2.1	C	G	T		modern	Central Asia
309	ERR1023415	ERP004677	NA	NA	NA	NA	99.40	154.333	3771	Bj-MG3	Central Asia	Bmyc10	ST10	gr3	-	+	+	-	-	+	2.2.1	C	G	T		modern	Central Asia
325	ERR108423	ERP000192	Russia	Samara	Russia	1	99.37	123.282	3771	Bj-MG3	Central Asia	Bmyc10	ST10	gr3	-	+	+	-	-	+	2.2.1	C	G	T		modern	Central Asia
326	ERR108426	ERP000192	Russia	Samara	Russia	1	99.23	122.519	3771	Bj-MG3	Central Asia	Bmyc10	ST10	gr3	-	+	+	-	-	+	2.2.1	C	G	T		modern	Central Asia
327	ERR108428	ERP000192	Russia	Samara	Russia	1	99.53	126.566	3771	Bj-MG3	Central Asia	Bmyc10	ST10	gr3	-	+	+	-	-	+	2.2.1	C	G	T		modern	Central Asia
328	ERR108430	ERP000192	Russia	Samara	Russia	1	99.26	115.562	3771	Bj-MG3	Central Asia	Bmyc10	ST10	gr3	-	+	+	-	-	+	2.2.1	C	G	T		modern	Central Asia
329	ERR108433	ERP000192	Russia	Samara	Russia	1	99.35	111.263	3771	Bj-MG3	Central Asia	Bmyc10	ST10	gr3	-	+	+	-	-	+	2.2.1	C	G	T		modern	Central Asia
330	ERR108436	ERP000192	Russia	Samara	Russia	1	99.42	110.239	3771	Bj-MG3	Central Asia	Bmyc10	ST10	gr3	-	+	+	-	-	+	2.2.1	C	G	T		modern	Central Asia
331	ERR108440	ERP000192	Russia	Samara	Russia	1	99.17	94.4449	3771	Bj-MG3	Central Asia	Bmyc10	ST10	gr3	-	+	+	-	-	+	2.2.1	C	G	T		modern	Central Asia
332	ERR108441	ERP000192	Russia	Samara	Russia	1	99.33	113.068	3771	Bj-MG3	Central Asia	Bmyc10	ST10	gr3	-	+	+	-	-	+	2.2.1	C	G	T		modern	Central Asia
333	ERR108452	ERP000192	Russia	Samara	Russia	1	99.50	108.839	3771	Bj-MG3	Central Asia	Bmyc10	ST10	gr3	-	+	+	-	-	+	2.2.1	C	G	T		modern	Central Asia
334	ERR108454	ERP000192	NA	NA	NA	NA	99.38	140.716	3771	Bj-MG3	Central Asia	Bmyc10	ST10	gr3	-	+	+	-	-	+	2.2.1	C	G	T		modern	Central Asia
335	ERR108455	ERP000192	Russia	Samara	Russia	1	99.19	135.912	3771	Bj-MG3	Central Asia	Bmyc10	ST10	gr3	-	+	+	-	-	+	2.2.1	C	G	T		modern	Central Asia
336	ERR108458	ERP000192	Russia	Samara	Russia	1	99.48	107.825	3771	Bj-MG3	Central Asia	Bmyc10	ST10	gr3	-	+	+	-	-	+	2.2.1	C	G	T		modern	Central Asia
337	ERR108467	ERP000192	Russia	Samara	Russia	1	99.37	150.373	3771	Bj-MG3	Central Asia	Bmyc10	ST10	gr3	-	+	+	-	-	+	2.2.1	C	G	T		modern	Central Asia
338	ERR108469	ERP000192	Russia	Samara	Russia	1	98.18	113.933	3771	Bj-MG3	Central Asia	Bmyc10	ST10	gr3	-	+	+	-	-	+	2.2.1	C	G	T		modern	Central Asia
340	ERR108473	ERP000192	Russia	Samara	Russia	1	99.34	136.097	3771	Bj-MG3	Central Asia	Bmyc10	ST10	gr3	-	+	+	-	-	+	2.2.1	C	G	T		modern	Central Asia
341	ERR108479	ERP000192	Russia	Samara	Russia	1	99.42	146.375	3771	Bj-MG3	Central Asia	Bmyc10	ST10	gr3	-	+	+	-	-	+	2.2.1	C	G	T		modern	Central Asia
342	ERR108484	ERP000192	Russia	Samara	Russia	1	99.39	106.49	3771	Bj-MG3	Central Asia	Bmyc10	ST10	gr3	-	+	+	-	-	+	2.2.1	C	G	T		modern	Central Asia
343	ERR108486	ERP000192	Russia	Samara	Russia	1	99.29	111.299	3771	Bj-MG3	Central Asia	Bmyc10	ST10	gr3	-	+	+	-	-	+	2.2.1	C	G	T		modern	Central Asia
344	ERR108489	ERP000192	Russia	Samara	Russia	1	99.08	120.642	3771	Bj-MG3	Central Asia	Bmyc10	ST10	gr3	-	+	+	-	-	+	2.2.1	C	G	T		modern	Central Asia
345	ERR108490	ERP000192	Russia	Samara	Russia	1	99.29	120.535	3771	Bj-MG3	Central Asia	Bmyc10	ST10	gr3	-	+	+	-	-	+	2.2.1	C	G	T		modern	Central Asia
346	ERR108491	ERP000192	Russia	Samara	Russia	1	99.39	117.567	3771	Bj-MG3	Central Asia	Bmyc10	ST10	gr3	-	+	+	-	-	+	2.2.1	C	G	T		modern	Central Asia
347	ERR108492	ERP000192	Russia	Samara	Russia	1	99.28	142.108	3771	Bj-MG3	Central Asia	Bmyc10	ST10	gr3	-	+	+	-	-	+	2.2.1	C	G	T		modern	Central Asia
348	ERR108493	ERP000192	Russia	Samara	Russia	1	99.36	111.943	3771	Bj-MG3	Central Asia	Bmyc10	ST10	gr3	-	+	+	-	-	+	2.2.1	C	G	T		modern	Central Asia
349	ERR108495	ERP000192	Russia	Samara	Russia	1	99.39	127.256	3771	Bj-MG3	Central Asia	Bmyc10	ST10	gr3	-	+	+	-	-	+	2.2.1	C	G	T		modern	Central Asia
350	ERR108496	ERP000192	Russia	Samara	Russia	1	99.35	108.438	3771	Bj-MG3	Central Asia	Bmyc10	ST10	gr3	-	+	+	-	-	+	2.2.1	C	G	T		modern	Central Asia
351	ERR108498	ERP000192	Russia	Samara	Russia	1	99.09	123.897	3731	Bj-MG3	Central Asia	Bmyc10	ST10	gr3	-	+	+	-	-	+	2.2.1	C	G	T		modern	Central Asia
352	ERR108500	ERP000192	Russia	Samara	Russia	1	99.40	130.654	3771	Bj-MG3	Central Asia	Bmyc10	ST10	gr3	-	+	+	-	-	+	2.2.1	C	G	T		modern	Central Asia
353	ERR108501	ERP000192	Russia	Samara	Russia	1	99.26	132.357	3771	Bj-MG3	Central Asia	Bmyc10	ST10	gr3	-	+	+	-	-	+	2.2.1	C	G	T		modern	Central Asia
354	ERR108502	ERP000192	Russia	Samara	Russia	1	99.37	113.652	3771	Bj-MG3	Central Asia	Bmyc10	ST10	gr3	-	+	+	-	-	+	2.2.1	C	G	T		modern	Central Asia
355	ERR108503	ERP000192	Russia	Samara	Russia	1	99.34	126.098	3771	Bj-MG3	Central Asia	Bmyc10	ST10	gr3	-	+	+	-	-	+	2.2.1	C	G	T		modern	Central Asia
356	ERR108505	ERP000192	Russia	Samara	Russia	1	99.32	116.314	3771	Bj-MG3	Central Asia	Bmyc10	ST10	gr3	-	+	+	-	-	+	2.2.1	C	G	T		modern	Central Asia
358	ERR108507	ERP000192	Russia	Samara	Russia	1	99.31	121.549	3771	Bj-MG3	Central Asia	Bmyc10	ST10	gr3	-	+	+	-	-	+	2.2.1	C	G	T		modern	Central Asia
359	ERR108510	ERP000192	Russia	Samara	Russia	1	99.35	122.995	3771	Bj-MG3	Central Asia	Bmyc10	ST10	gr3	-	+	+	-	-	+	2.2.1	C	G	T		modern	Central Asia
360	ERR108511	ERP000192	Russia	Samara	Russia	1	99.39	118.352	3771	Bj-MG3	Central Asia	Bmyc10	ST10	gr3	-	+	+	-	-	+	2.2.1	C	G	T		modern	Central Asia
361	ERR108513	ERP000192	Russia	Samara	Russia	1	99.42	137.775	3771	Bj-MG3	Central Asia	Bmyc10	ST10	gr3	-	+	+	-	-	+	2.2.1	C	G	T		modern	Central Asia
362	ERR108515	ERP000192	Russia	Samara	Russia	1	99.31	139.449	3731	Bj-MG3	Central Asia	Bmyc10	ST10	gr3	-	+	+	-	-	+	2.2.1	C	G	T		modern	Central Asia
363	ERR114436	ERP000276	NA	NA	NA	NA	99.35	97.3195	3771	Bj-MG3	Central Asia	Bmyc10	ST10	gr3	-	+	+	-	-	+	2.2.1	C	G	T		modern	Central Asia
364	ERR117449	ERP000192	Russia	Samara	Russia	1	99.23	285.366	3771	Bj-MG3	Central Asia	Bmyc10	ST10	gr3	-	+	+	-	-	+	2.2.1	C	G	T		modern	Central Asia
365	ERR117453	ERP000192	Russia	Samara	Russia	1	99.20	535.841	3771	Bj-MG3	Central Asia	Bmyc10	ST10	gr3	-	+	+	-	-	+	2.2.1	C	G	T		modern	Central Asia
366	ERR117455	ERP000192	Russia	Samara	Russia	1	99.13	483.508	3771	Bj-MG3	Central Asia	Bmyc10	ST10	gr3	-	+	+	-	-	+	2.2.1	C	G	T		modern	Central Asia
368	ERR117458	ERP000192	Russia	Samara	Russia	1	99.16	269.519	3771	Bj-MG3	Central Asia	Bmyc10	ST10	gr3	-	+	+	-	-	+	2.2.1	C	G	T		modern	Central Asia
369	ERR117459	ERP000192	Russia	Samara	Russia	1	99.17	285.182	3771	Bj-MG3	Central Asia	Bmyc10	ST10	gr3	-	+	+	-	-	+	2.2.1	C	G	T		modern	Central Asia
370	ERR117460	ERP000192	Russia	Samara	Russia	1	99.17	234.792	3771	Bj-MG3	Central Asia	Bmyc10	ST10	gr3	-	+	+	-	-	+	2.2.1	C	G	T		modern	Central Asia
371	ERR117462	ERP000192	Russia	Samara	Russia	1	98.94	321.841	3771	Bj-MG3	Central Asia	Bmyc10	ST10	gr3	-	+	+	-	-	+	2.2.1	C	G	T		modern	Central Asia
372	ERR117465	ERP000192	Russia	Samara	Russia	1	99.02	287.738	3771	Bj-MG3	Central Asia	Bmyc10	ST10	gr3	-	+	+	-	-	+	2.2.1	C	G	T		modern	Central Asia
373	ERR117467	ERP000192	Russia	Samara	Russia	1	99.22	426.668	3771	Bj-MG3	Central Asia	Bmyc10	ST10	gr3	-	+	+	-	-	+	2.2.1	C	G	T		modern	Central Asia
374	ERR117468	ERP000192	Russia	Samara	Russia	1	99.15	563.8	3771	Bj-MG3	Central Asia	Bmyc10	ST10	gr3	-	+	+	-	-	+	2.2.1	C	G	T		modern	Central Asia
375	ERR117469	ERP000192	Russia	Samara	Russia	1	97.41	48.1969	3771	Bj-MG3	Central Asia	Bmyc10	ST10	gr3	-	+	+	-	-	+	2.2.1	C	G	T		modern	Central Asia
376	ERR117470	ERP000192	Russia	Samara	Russia	1	98.53	122.998	3771	Bj-MG3	Central Asia	Bmyc10	ST10	gr3	-	+	+	-	-	+	2.2.1	C	G	T		modern	Central Asia
377	ERR117695	ERP000276	NA	NA	NA	NA	99.36	160.873	3771	Bj-MG3	Central Asia	Bmyc10	ST10	gr3	-	+	+	-	-	+	2.2.1	C	G	T		modern	Central Asia
378	ERR117707	ERP000276	NA	NA	NA	NA	99.41	184.172	3771	Bj-MG3	Central Asia	Bmyc10	ST10	gr3	-	+	+	-	-	+	2.2.1	C	G	T		modern	Central Asia
385	ERR123925	ERP000276	NA	NA	NA	NA	99.34	118.765	3771	Bj-MG3	Central Asia	Bmyc10	ST10	gr3	-	+	+	-	-	+	2.2.1	C	G	T		modern	Central Asia
386	ERR133798	ERP000192	Russia	Samara	Russia	1	99.33	219.408	3771	Bj-MG3	Central Asia	Bmyc10	ST10	gr3	-	+	+	-	-	+	2.2.1	C	G	T		modern	Central Asia
387	ERR133799	ERP000192	Russia	Samara	Russia	1	99.32	308.535	3771	Bj-MG3	Central Asia	Bmyc10	ST10	gr3	-	+	+	-	-	+	2.2.1	C	G	T		modern	Central Asia
388	ERR133802	ERP000192	Russia	Samara	Russia	1	99.24	146.105	3771	Bj-MG3	Central Asia	Bmyc10	ST10	gr3	-	+	+	-	-	+	2.2.1	C	G	T		modern	Central Asia
389	ERR133805	ERP000192	Russia	Samara	Russia	1	99.34	259.011	3771	Bj-MG3	Central Asia	Bmyc10	ST10	gr3	-	+	+	-	-	+	2.2.1	C	G	T		modern	Central Asia
390	ERR133806	ERP000192	Russia	Samara	Russia	1	99.36	321.966	3771	Bj-MG3	Central Asia	Bmyc10	ST10	gr3	-	+	+	-	-	+	2.2.1	C	G	T		modern	Central Asia
391	ERR133810	ERP000192	Russia	Samara	Russia	1	99.31	271.304	3771	Bj-MG3	Central Asia	Bmyc10	ST10	gr3	-	+	+	-	-	+	2.2.1	C	G	T		modern	Central Asia
392	ERR133814	ERP000192	Russia	Samara	Russia	1	99.35	132.986	3771	Bj-MG3	Central Asia	Bmyc10	ST10	gr3	-	+	+	-	-	+	2.2.1	C	G	T		modern	Central Asia
393	ERR133820	ERP000192	Russia	Samara	Russia	1	99.28	178.24	3771	Bj-MG3	Central Asia	Bmyc10	ST10	gr3	-	+	+	-	-	+	2.2.1	C	G	T		modern	Central Asia
394	ERR133826	ERP000192	Russia	Samara	Russia	1	99.36	132.23	3771	Bj-MG3	Central Asia	Bmyc10	ST10	gr3	-	+	+	-	-	+	2.2.1	C	G	T		modern	Central Asia
395	ERR133827	ERP000192	Russia	Samara	Russia	1	99.27	106.083	3771	Bj-MG3	Central Asia	Bmyc10	ST10	gr3	-	+	+	-	-	+	2.2.1	C	G	T		modern	Central Asia
396	ERR133831	ERP000192	Russia	Samara	Russia	1	99.32	138.038	3771	Bj-MG3	Central Asia	Bmyc10	ST10	gr3	-	+	+	-	-	+	2.2.1	C	G	T		modern	Central Asia
397	ERR133839	ERP000192	Russia	Samara	Russia	1	99.32	129.968	3771	Bj-MG3	Central Asia	Bmyc10	ST10	gr3	-	+	+	-	-	+	2.2.1	C	G	T		modern	Central Asia
398	ERR133843	ERP000192	NA	NA	NA	NA	99.34	199.718	3771	Bj-MG3	Central Asia	Bmyc10	ST10	gr3	-	+	+	-	-	+	2.2.1	C	G	T		modern	Central Asia
399	ERR133844	ERP000192	Russia	Samara	Russia	1	99.34	114.675	3731	Bj-MG3	Central Asia	Bmyc10	ST10	gr3	-	+	+	-	-	+	2.2.1	C	G	T		modern	Central Asia
400	ERR133845	ERP000192	Russia	Samara	Russia	1	99.30	136.354	3771	Bj-MG3	Central Asia	Bmyc10	ST10	gr3	-	+	+	-	-	+	2.2.1	C	G	T		modern	Central Asia
401	ERR133847	ERP000192	Russia	Samara	Russia	1	99.34	211.012	3771	Bj-MG3	Central Asia	Bmyc10	ST10	gr3	-	+	+	-	-	+	2.2.1	C	G	T		modern	Central Asia
402	ERR133848	ERP000192	Russia	Samara	Russia	1	99.32	79.3377	3771	Bj-MG3	Central Asia	Bmyc10	ST10	gr3	-	+	+	-	-	+	2.2.1	C	G	T		modern	Central Asia
403	ERR133852	ERP000192	Russia	Samara	Russia	1	99.38	137.931	3771	Bj-MG3	Central Asia	Bmyc10	ST10	gr3	-	+	+	-	-	+	2.2.1	C	G	T		modern	Central Asia
404	ERR133853	ERP000192	Russia	Samara	Russia	1	99.34	111.583	3771	Bj-MG3	Central Asia	Bmyc10	ST10	gr3	-	+	+	-	-	+	2.2.1	C	G	T		modern	Central Asia
405	ERR133854	ERP000192	Russia	Samara	Russia	1	99.36	124.934	3771	Bj-MG3	Central Asia	Bmyc10	ST10	gr3	-	+	+	-	-	+	2.2.1	C	G	T		modern	Central Asia
406	ERR133855	ERP000192	Russia	Samara	Russia	1	99.40	143.808	3771	Bj-MG3	Central Asia	Bmyc10	ST10	gr3	-	+	+	-	-	+	2.2.1	C	G	T		modern	Central Asia
407	ERR133856	ERP000192	Russia	Samara	Russia	1	99.36	123.868	3771	Bj-MG3	Central Asia	Bmyc10	ST10	gr3	-	+	+	-	-	+	2.2.1	C	G	T		modern	Central Asia
408	ERR133859	ERP000192	Russia	Samara	Russia	1	99.37	252.015	3771	Bj-MG3	Central Asia	Bmyc10	ST10	gr3	-	+	+	-	-	+	2.2.1	C	G	T		modern	Central Asia
409	ERR133860	ERP000192	Russia	Samara	Russia	1	99.37	108.753	3771	Bj-MG3	Central Asia	Bmyc10	ST10	gr3	-	+	+	-	-	+	2.2.1	C	G	T		modern	Central Asia
410	ERR133861	ERP000192	NA	NA	NA	NA	99.36	335.533	3771	Bj-MG3	Central Asia	Bmyc10	ST10	gr3	-	+	+	-	-	+	2.2.1	C	G	T		modern	Central Asia
411	ERR133862	ERP000192	Russia	Samara	Russia	1	99.39	249.049	3771	Bj-MG3	Central Asia	Bmyc10	ST10	gr3	-	+	+	-	-	+	2.2.1	C	G	T		modern	Central Asia
412	ERR133863	ERP000192	Russia	Samara	Russia	1	99.38	338.09	3771	Bj-MG3	Central Asia	Bmyc10	ST10	gr3	-	+	+	-	-	+	2.2.1	C	G	T		modern	Central Asia
413	ERR133865	ERP000192	Russia	Samara	Russia	1	99.39	132.549	3771	Bj-MG3	Central Asia	Bmyc10	ST10	gr3	-	+	+	-	-	+	2.2.1	C	G	T		modern	Central Asia
414	ERR133866	ERP000192	Russia	Samara	Russia	1	99.36	217.205	3771	Bj-MG3	Central Asia	Bmyc10	ST10	gr3	-	+	+	-	-	+	2.2.1	C	G	T		modern	Central Asia
415	ERR133867	ERP000192	Russia	Samara	Russia	1	99.38	106.86	3771	Bj-MG3	Central Asia	Bmyc10	ST10	gr3	-	+	+	-	-	+	2.2.1	C	G	T		modern	Central Asia
416	ERR133868	ERP000192	Russia	Samara	Russia	1	99.38	189.437	3771	Bj-MG3	Central Asia	Bmyc10	ST10	gr3	-	+	+	-	-	+	2.2.1	C	G	T		modern	Central Asia
417	ERR133871	ERP000192	Russia	Samara	Russia	1	99.39	235.557	3771	Bj-MG3	Central Asia	Bmyc10	ST10	gr3	-	+	+	-	-	+	2.2.1	C	G	T		modern	Central Asia
418	ERR133873	ERP000192	Russia	Samara	Russia	1	99.39	265.269	3771	Bj-MG3	Central Asia	Bmyc10	ST10	gr3	-	+	+	-	-	+	2.2.1	C	G	T		modern	Central Asia
419	ERR133875	ERP000192	Russia	Samara	Russia	1	99.36	239.418	3771	Bj-MG3	Central Asia	Bmyc10	ST10	gr3	-	+	+	-	-	+	2.2.1	C	G	T		modern	Central Asia
420	ERR133882	ERP000192	Russia	Samara	Russia	1	99.36	212.819	3771	Bj-MG3	Central Asia	Bmyc10	ST10	gr3	-	+	+	-	-	+	2.2.1	C	G	T		modern	Central Asia
421	ERR133885	ERP000192	Russia	Samara	Russia	1	99.36	124.764	3771	Bj-MG3	Central Asia	Bmyc10	ST10	gr3	-	+	+	-	-	+	2.2.1	C	G	T		modern	Central Asia
422	ERR133889	ERP000192	Russia	Samara	Russia	1	99.22	309.732	3771	Bj-MG3	Central Asia	Bmyc10	ST10	gr3	-	+	+	-	-	+	2.2.1	C	G	T		modern	Central Asia
423	ERR133890	ERP000192	Russia	Samara	Russia	1	99.36	304.4	3771	Bj-MG3	Central Asia	Bmyc10	ST10	gr3	-	+	+	-	-	+	2.2.1	C	G	T		modern	Central Asia
424	ERR133891	ERP000192	Russia	Samara	Russia	1	99.36	262.495	3771	Bj-MG3	Central Asia	Bmyc10	ST10	gr3	-	+	+	-	-	+	2.2.1	C	G	T		modern	Central Asia
425	ERR133892	ERP000192	Russia	Samara	Russia	1	99.35	243.92	3771	Bj-MG3	Central Asia	Bmyc10	ST10	gr3	-	+	+	-	-	+	2.2.1	C	G	T		modern	Central Asia
426	ERR133894	ERP000192	Russia	Samara	Russia	1	99.34	207.374	3771	Bj-MG3	Central Asia	Bmyc10	ST10	gr3	-	+	+	-	-	+	2.2.1	C	G	T		modern	Central Asia
427	ERR133895	ERP000192	Russia	Samara	Russia	1	99.37	223.188	3771	Bj-MG3	Central Asia	Bmyc10	ST10	gr3	-	+	+	-	-	+	2.2.1	C	G	T		modern	Central Asia
428	ERR133896	ERP000192	Russia	Samara	Russia	1	99.39	233.886	3771	Bj-MG3	Central Asia	Bmyc10	ST10	gr3	-	+	+	-	-	+	2.2.1	C	G	T		modern	Central Asia
429	ERR133898	ERP000192	Russia	Samara	Russia	1	99.42	208.585	3771	Bj-MG3	Central Asia	Bmyc10	ST10	gr3	-	+	+	-	-	+	2.2.1	C	G	T		modern	Central Asia
430	ERR133902	ERP000192	Russia	Samara	Russia	1	99.45	206.176	3771	Bj-MG3	Central Asia	Bmyc10	ST10	gr3	-	+	+	-	-	+	2.2.1	C	G	T		modern	Central Asia
431	ERR133904	ERP000192	Russia	Samara	Russia	1	99.67	191.171	3771	Bj-MG3	Central Asia	Bmyc10	ST10	gr3	-	+	+	-	-	+	2.2.1	C	G	T		modern	Central Asia
432	ERR133906	ERP000192	Russia	Samara	Russia	1	99.57	164.532	3771	Bj-MG3	Central Asia	Bmyc10	ST10	gr3	-	+	+	-	-	+	2.2.1	C	G	T		modern	Central Asia
433	ERR133908	ERP000192	Russia	Samara	Russia	1	98.59	182.404	3771	Bj-MG3	Central Asia	Bmyc10	ST10	gr3	-	+	+	-	-	+	2.2.1	C	G	T		modern	Central Asia
434	ERR133910	ERP000192	Russia	Samara	Russia	1	99.39	222.323	3771	Bj-MG3	Central Asia	Bmyc10	ST10	gr3	-	+	+	-	-	+	2.2.1	C	G	T		modern	Central Asia
435	ERR133913	ERP000192	Russia	Samara	Russia	1	99.53	218.319	3771	Bj-MG3	Central Asia	Bmyc10	ST10	gr3	-	+	+	-	-	+	2.2.1	C	G	T		modern	Central Asia
436	ERR133914	ERP000192	Russia	Samara	Russia	1	99.31	212.241	3771	Bj-MG3	Central Asia	Bmyc10	ST10	gr3	-	+	+	-	-	+	2.2.1	C	G	T		modern	Central Asia
437	ERR133915	ERP000192	Russia	Samara	Russia	1	99.31	244.778	3771	Bj-MG3	Central Asia	Bmyc10	ST10	gr3	-	+	+	-	-	+	2.2.1	C	G	T		modern	Central Asia
438	ERR133919	ERP000192	Russia	Samara	Russia	1	99.38	187.798	3771	Bj-MG3	Central Asia	Bmyc10	ST10	gr3	-	+	+	-	-	+	2.2.1	C	G	T		modern	Central Asia
439	ERR133924	ERP000192	Russia	Samara	Russia	1	99.54	175.358	3771	Bj-MG3	Central Asia	Bmyc10	ST10	gr3	-	+	+	-	-	+	2.2.1	C	G	T		modern	Central Asia
440	ERR133925	ERP000192	Russia	Samara	Russia	1	99.36	189.205	3771	Bj-MG3	Central Asia	Bmyc10	ST10	gr3	-	+	+	-	-	+	2.2.1	C	G	T		modern	Central Asia
442	ERR133929	ERP000192	Russia	Samara	Russia	1	99.40	208.329	3771	Bj-MG3	Central Asia	Bmyc10	ST10	gr3	-	+	+	-	-	+	2.2.1	C	G	T		modern	Central Asia
443	ERR133931	ERP000192	Russia	Samara	Russia	1	99.38	182.323	3771	Bj-MG3	Central Asia	Bmyc10	ST10	gr3	-	+	+	-	-	+	2.2.1	C	G	T		modern	Central Asia
444	ERR133932	ERP000192	Russia	Samara	Russia	1	99.35	175.184	3771	Bj-MG3	Central Asia	Bmyc10	ST10	gr3	-	+	+	-	-	+	2.2.1	C	G	T		modern	Central Asia
445	ERR133935	ERP000192	Russia	Samara	Russia	1	99.50	183.16	3771	Bj-MG3	Central Asia	Bmyc10	ST10	gr3	-	+	+	-	-	+	2.2.1	C	G	T		modern	Central Asia
446	ERR133941	ERP000192	Russia	Samara	Russia	1	99.35	230.81	3771	Bj-MG3	Central Asia	Bmyc10	ST10	gr3	-	+	+	-	-	+	2.2.1	C	G	T		modern	Central Asia
447	ERR133944	ERP000192	Russia	Samara	Russia	1	99.07	177.195	3771	Bj-MG3	Central Asia	Bmyc10	ST10	gr3	-	+	+	-	-	+	2.2.1	C	G	T		modern	Central Asia
448	ERR133945	ERP000192	Russia	Samara	Russia	1	99.29	161.058	3771	Bj-MG3	Central Asia	Bmyc10	ST10	gr3	-	+	+	-	-	+	2.2.1	C	G	T		modern	Central Asia
449	ERR133946	ERP000192	Russia	Samara	Russia	1	99.33	161.638	3771	Bj-MG3	Central Asia	Bmyc10	ST10	gr3	-	+	+	-	-	+	2.2.1	C	G	T		modern	Central Asia
450	ERR133947	ERP000192	Russia	Samara	Russia	1	99.31	192.977	3771	Bj-MG3	Central Asia	Bmyc10	ST10	gr3	-	+	+	-	-	+	2.2.1	C	G	T		modern	Central Asia
451	ERR133948	ERP000192	Russia	Samara	Russia	1	99.38	190.431	3771	Bj-MG3	Central Asia	Bmyc10	ST10	gr3	-	+	+	-	-	+	2.2.1	C	G	T		modern	Central Asia
452	ERR133950	ERP000192	Russia	Samara	Russia	1	99.55	240.548	3771	Bj-MG3	Central Asia	Bmyc10	ST10	gr3	-	+	+	-	-	+	2.2.1	C	G	T		modern	Central Asia
453	ERR133953	ERP000192	Russia	Samara	Russia	1	99.36	218.176	3771	Bj-MG3	Central Asia	Bmyc10	ST10	gr3	-	+	+	-	-	+	2.2.1	C	G	T		modern	Central Asia
454	ERR133954	ERP000192	Russia	Samara	Russia	1	99.40	172.263	3771	Bj-MG3	Central Asia	Bmyc10	ST10	gr3	-	+	+	-	-	+	2.2.1	C	G	T		modern	Central Asia
455	ERR133955	ERP000192	Russia	Samara	Russia	1	99.40	159.856	3771	Bj-MG3	Central Asia	Bmyc10	ST10	gr3	-	+	+	-	-	+	2.2.1	C	G	T		modern	Central Asia
456	ERR133957	ERP000192	Russia	Samara	Russia	1	99.57	184.835	3771	Bj-MG3	Central Asia	Bmyc10	ST10	gr3	-	+	+	-	-	+	2.2.1	C	G	T		modern	Central Asia
458	ERR133959	ERP000192	Russia	Samara	Russia	1	99.39	195.335	3771	Bj-MG3	Central Asia	Bmyc10	ST10	gr3	-	+	+	-	-	+	2.2.1	C	G	T		modern	Central Asia
459	ERR133960	ERP000192	Russia	Samara	Russia	1	99.39	219.48	3771	Bj-MG3	Central Asia	Bmyc10	ST10	gr3	-	+	+	-	-	+	2.2.1	C	G	T		modern	Central Asia
460	ERR133963	ERP000192	Russia	Samara	Russia	1	99.55	183.799	3771	Bj-MG3	Central Asia	Bmyc10	ST10	gr3	-	+	+	-	-	+	2.2.1	C	G	T		modern	Central Asia
461	ERR133966	ERP000192	Russia	Samara	Russia	1	99.42	197.024	3771	Bj-MG3	Central Asia	Bmyc10	ST10	gr3	-	+	+	-	-	+	2.2.1	C	G	T		modern	Central Asia
462	ERR133970	ERP000192	Russia	Samara	Russia	1	99.28	200.434	3771	Bj-MG3	Central Asia	Bmyc10	ST10	gr3	-	+	+	-	-	+	2.2.1	C	G	T		modern	Central Asia
463	ERR133973	ERP000192	Russia	Samara	Russia	1	99.49	240.393	3771	Bj-MG3	Central Asia	Bmyc10	ST10	gr3	-	+	+	-	-	+	2.2.1	C	G	T		modern	Central Asia
464	ERR133975	ERP000192	Russia	Samara	Russia	1	99.60	248.014	3771	Bj-MG3	Central Asia	Bmyc10	ST10	gr3	-	+	+	-	-	+	2.2.1	C	G	T		modern	Central Asia
465	ERR133976	ERP000192	Russia	Samara	Russia	1	99.35	231.388	3771	Bj-MG3	Central Asia	Bmyc10	ST10	gr3	-	+	+	-	-	+	2.2.1	C	G	T		modern	Central Asia
468	ERR133984	ERP000192	Russia	Samara	Russia	1	99.38	195.88	3771	Bj-MG3	Central Asia	Bmyc10	ST10	gr3	-	+	+	-	-	+	2.2.1	C	G	T		modern	Central Asia
469	ERR133987	ERP000192	Russia	Samara	Russia	1	99.39	187.989	3771	Bj-MG3	Central Asia	Bmyc10	ST10	gr3	-	+	+	-	-	+	2.2.1	C	G	T		modern	Central Asia
470	ERR133988	ERP000192	Russia	Samara	Russia	1	99.40	212.646	3771	Bj-MG3	Central Asia	Bmyc10	ST10	gr3	-	+	+	-	-	+	2.2.1	C	G	T		modern	Central Asia
471	ERR137195	ERP000192	Russia	Samara	Russia	1	99.33	221.958	3771	Bj-MG3	Central Asia	Bmyc10	ST10	gr3	-	+	+	-	-	+	2.2.1	C	G	T		modern	Central Asia
472	ERR137198	ERP000192	Russia	Samara	Russia	1	99.32	192.902	3771	Bj-MG3	Central Asia	Bmyc10	ST10	gr3	-	+	+	-	-	+	2.2.1	C	G	T		modern	Central Asia
473	ERR137203	ERP000192	Russia	Samara	Russia	1	99.25	212.213	3771	Bj-MG3	Central Asia	Bmyc10	ST10	gr3	-	+	+	-	-	+	2.2.1	C	G	T		modern	Central Asia
474	ERR137204	ERP000192	Russia	Samara	Russia	1	99.30	173.669	3771	Bj-MG3	Central Asia	Bmyc10	ST10	gr3	-	+	+	-	-	+	2.2.1	C	G	T		modern	Central Asia
475	ERR137206	ERP000192	Russia	Samara	Russia	1	99.35	232.127	3771	Bj-MG3	Central Asia	Bmyc10	ST10	gr3	-	+	+	-	-	+	2.2.1	C	G	T		modern	Central Asia
476	ERR137208	ERP000192	Russia	Samara	Russia	1	99.30	174.637	3771	Bj-MG3	Central Asia	Bmyc10	ST10	gr3	-	+	+	-	-	+	2.2.1	C	G	T		modern	Central Asia
477	ERR137210	ERP000192	Russia	Samara	Russia	1	99.30	169.253	3771	Bj-MG3	Central Asia	Bmyc10	ST10	gr3	-	+	+	-	-	+	2.2.1	C	G	T		modern	Central Asia
478	ERR137211	ERP000192	Russia	Samara	Russia	1	99.32	203.661	3771	Bj-MG3	Central Asia	Bmyc10	ST10	gr3	-	+	+	-	-	+	2.2.1	C	G	T		modern	Central Asia
479	ERR137215	ERP000192	Russia	Samara	Russia	1	99.32	169.6	3771	Bj-MG3	Central Asia	Bmyc10	ST10	gr3	-	+	+	-	-	+	2.2.1	C	G	T		modern	Central Asia
480	ERR137216	ERP000192	Russia	Samara	Russia	1	99.29	168.336	3771	Bj-MG3	Central Asia	Bmyc10	ST10	gr3	-	+	+	-	-	+	2.2.1	C	G	T		modern	Central Asia
481	ERR137217	ERP000192	Russia	Samara	Russia	1	99.31	160.691	3771	Bj-MG3	Central Asia	Bmyc10	ST10	gr3	-	+	+	-	-	+	2.2.1	C	G	T		modern	Central Asia
482	ERR137218	ERP000192	Russia	Samara	Russia	1	99.19	166.076	3771	Bj-MG3	Central Asia	Bmyc10	ST10	gr3	-	+	+	-	-	+	2.2.1	C	G	T		modern	Central Asia
483	ERR137220	ERP000192	Russia	Samara	Russia	1	99.27	199.244	3771	Bj-MG3	Central Asia	Bmyc10	ST10	gr3	-	+	+	-	-	+	2.2.1	C	G	T		modern	Central Asia
484	ERR137221	ERP000192	Russia	Samara	Russia	1	99.30	177.326	3771	Bj-MG3	Central Asia	Bmyc10	ST10	gr3	-	+	+	-	-	+	2.2.1	C	G	T		modern	Central Asia
485	ERR137222	ERP000192	Russia	Samara	Russia	1	99.29	207.439	3771	Bj-MG3	Central Asia	Bmyc10	ST10	gr3	-	+	+	-	-	+	2.2.1	C	G	T		modern	Central Asia
486	ERR137223	ERP000192	Russia	Samara	Russia	1	99.32	210.798	3771	Bj-MG3	Central Asia	Bmyc10	ST10	gr3	-	+	+	-	-	+	2.2.1	C	G	T		modern	Central Asia
487	ERR137225	ERP000192	Russia	Samara	Russia	1	99.29	203.462	3771	Bj-MG3	Central Asia	Bmyc10	ST10	gr3	-	+	+	-	-	+	2.2.1	C	G	T		modern	Central Asia
488	ERR137230	ERP000192	Russia	Samara	Russia	1	99.30	178.036	3771	Bj-MG3	Central Asia	Bmyc10	ST10	gr3	-	+	+	-	-	+	2.2.1	C	G	T		modern	Central Asia
489	ERR137232	ERP000192	Russia	Samara	Russia	1	99.30	195.812	3771	Bj-MG3	Central Asia	Bmyc10	ST10	gr3	-	+	+	-	-	+	2.2.1	C	G	T		modern	Central Asia
490	ERR137234	ERP000192	Russia	Samara	Russia	1	99.30	212.013	3771	Bj-MG3	Central Asia	Bmyc10	ST10	gr3	-	+	+	-	-	+	2.2.1	C	G	T		modern	Central Asia
491	ERR137236	ERP000192	Russia	Samara	Russia	1	99.33	201.14	3771	Bj-MG3	Central Asia	Bmyc10	ST10	gr3	-	+	+	-	-	+	2.2.1	C	G	T		modern	Central Asia
492	ERR137237	ERP000192	Russia	Samara	Russia	1	99.27	158.633	3771	Bj-MG3	Central Asia	Bmyc10	ST10	gr3	-	+	+	-	-	+	2.2.1	C	G	T		modern	Central Asia
493	ERR137241	ERP000192	Russia	Samara	Russia	1	99.25	178.649	3771	Bj-MG3	Central Asia	Bmyc10	ST10	gr3	-	+	+	-	-	+	2.2.1	C	G	T		modern	Central Asia
494	ERR137244	ERP000192	Russia	Samara	Russia	1	99.30	184.706	3771	Bj-MG3	Central Asia	Bmyc10	ST10	gr3	-	+	+	-	-	+	2.2.1	C	G	T		modern	Central Asia
495	ERR137246	ERP000192	Russia	Samara	Russia	1	99.29	205.371	3771	Bj-MG3	Central Asia	Bmyc10	ST10	gr3	-	+	+	-	-	+	2.2.1	C	G	T		modern	Central Asia
496	ERR137248	ERP000192	Russia	Samara	Russia	1	99.32	220.037	3771	Bj-MG3	Central Asia	Bmyc10	ST10	gr3	-	+	+	-	-	+	2.2.1	C	G	T		modern	Central Asia
497	ERR137249	ERP000192	Russia	Samara	Russia	1	99.31	175.444	3771	Bj-MG3	Central Asia	Bmyc10	ST10	gr3	-	+	+	-	-	+	2.2.1	C	G	T		modern	Central Asia
499	ERR137253	ERP000192	Russia	Samara	Russia	1	99.27	161.267	3771	Bj-MG3	Central Asia	Bmyc10	ST10	gr3	-	+	+	-	-	+	2.2.1	C	G	T		modern	Central Asia
500	ERR137260	ERP000192	Russia	Samara	Russia	1	99.31	171.14	3771	Bj-MG3	Central Asia	Bmyc10	ST10	gr3	-	+	+	-	-	+	2.2.1	C	G	T		modern	Central Asia
501	ERR137262	ERP000192	Russia	Samara	Russia	1	99.30	96.6406	3771	Bj-MG3	Central Asia	Bmyc10	ST10	gr3	-	+	+	-	-	+	2.2.1	C	G	T		modern	Central Asia
502	ERR137263	ERP000192	Russia	Samara	Russia	1	99.28	203.999	3771	Bj-MG3	Central Asia	Bmyc10	ST10	gr3	-	+	+	-	-	+	2.2.1	C	G	T		modern	Central Asia
503	ERR137264	ERP000192	Russia	Samara	Russia	1	99.30	211.573	3771	Bj-MG3	Central Asia	Bmyc10	ST10	gr3	-	+	+	-	-	+	2.2.1	C	G	T		modern	Central Asia
504	ERR137265	ERP000192	Russia	Samara	Russia	1	99.31	181.062	3771	Bj-MG3	Central Asia	Bmyc10	ST10	gr3	-	+	+	-	-	+	2.2.1	C	G	T		modern	Central Asia
505	ERR137267	ERP000192	Russia	Samara	Russia	1	99.31	182.496	3771	Bj-MG3	Central Asia	Bmyc10	ST10	gr3	-	+	+	-	-	+	2.2.1	C	G	T		modern	Central Asia
506	ERR137268	ERP000192	Russia	Samara	Russia	1	99.32	207.411	3771	Bj-MG3	Central Asia	Bmyc10	ST10	gr3	-	+	+	-	-	+	2.2.1	C	G	T		modern	Central Asia
507	ERR137269	ERP000192	Russia	Samara	Russia	1	99.27	208.524	3771	Bj-MG3	Central Asia	Bmyc10	ST10	gr3	-	+	+	-	-	+	2.2.1	C	G	T		modern	Central Asia
508	ERR137273	ERP000192	Russia	Samara	Russia	1	99.32	121.969	3771	Bj-MG3	Central Asia	Bmyc10	ST10	gr3	-	+	+	-	-	+	2.2.1	C	G	T		modern	Central Asia
509	ERR137275	ERP000192	Russia	Samara	Russia	1	99.30	177.843	3771	Bj-MG3	Central Asia	Bmyc10	ST10	gr3	-	+	+	-	-	+	2.2.1	C	G	T		modern	Central Asia
510	ERR137277	ERP000192	Russia	Samara	Russia	1	99.29	168.842	3771	Bj-MG3	Central Asia	Bmyc10	ST10	gr3	-	+	+	-	-	+	2.2.1	C	G	T		modern	Central Asia
511	ERR137279	ERP000192	Russia	Samara	Russia	1	99.31	191.722	3771	Bj-MG3	Central Asia	Bmyc10	ST10	gr3	-	+	+	-	-	+	2.2.1	C	G	T		modern	Central Asia
512	ERR137281	ERP000192	Russia	Samara	Russia	1	99.32	200.797	3771	Bj-MG3	Central Asia	Bmyc10	ST10	gr3	-	+	+	-	-	+	2.2.1	C	G	T		modern	Central Asia
513	ERR137285	ERP000192	Russia	Samara	Russia	1	99.31	121.907	3771	Bj-MG3	Central Asia	Bmyc10	ST10	gr3	-	+	+	-	-	+	2.2.1	C	G	T		modern	Central Asia
514	ERR144543	ERP000192	Russia	Samara	Russia	1	99.35	157.22	3771	Bj-MG3	Central Asia	Bmyc10	ST10	gr3	-	+	+	-	-	+	2.2.1	C	G	T		modern	Central Asia
515	ERR144545	ERP000192	Russia	Samara	Russia	1	99.34	241.593	3771	Bj-MG3	Central Asia	Bmyc10	ST10	gr3	-	+	+	-	-	+	2.2.1	C	G	T		modern	Central Asia
516	ERR144548	ERP000192	Russia	Samara	Russia	1	99.39	205.785	3771	Bj-MG3	Central Asia	Bmyc10	ST10	gr3	-	+	+	-	-	+	2.2.1	C	G	T		modern	Central Asia
517	ERR144549	ERP000192	Russia	Samara	Russia	1	99.35	83.3558	3771	Bj-MG3	Central Asia	Bmyc10	ST10	gr3	-	+	+	-	-	+	2.2.1	C	G	T		modern	Central Asia
518	ERR144550	ERP000192	Russia	Samara	Russia	1	99.36	91.8898	3771	Bj-MG3	Central Asia	Bmyc10	ST10	gr3	-	+	+	-	-	+	2.2.1	C	G	T		modern	Central Asia
519	ERR144551	ERP000192	Russia	Samara	Russia	1	99.38	212.266	3771	Bj-MG3	Central Asia	Bmyc10	ST10	gr3	-	+	+	-	-	+	2.2.1	C	G	T		modern	Central Asia
520	ERR144552	ERP000192	Russia	Samara	Russia	1	99.35	210.28	3771	Bj-MG3	Central Asia	Bmyc10	ST10	gr3	-	+	+	-	-	+	2.2.1	C	G	T		modern	Central Asia
521	ERR144553	ERP000192	Russia	Samara	Russia	1	99.34	157.497	3771	Bj-MG3	Central Asia	Bmyc10	ST10	gr3	-	+	+	-	-	+	2.2.1	C	G	T		modern	Central Asia
522	ERR144554	ERP000192	Russia	Samara	Russia	1	99.36	260.701	3771	Bj-MG3	Central Asia	Bmyc10	ST10	gr3	-	+	+	-	-	+	2.2.1	C	G	T		modern	Central Asia
523	ERR144558	ERP000192	Russia	Samara	Russia	1	99.37	71.2421	3771	Bj-MG3	Central Asia	Bmyc10	ST10	gr3	-	+	+	-	-	+	2.2.1	C	G	T		modern	Central Asia
524	ERR144560	ERP000192	Russia	Samara	Russia	1	99.36	283.18	3771	Bj-MG3	Central Asia	Bmyc10	ST10	gr3	-	+	+	-	-	+	2.2.1	C	G	T		modern	Central Asia
525	ERR144562	ERP000192	Russia	Samara	Russia	1	99.35	120.455	3771	Bj-MG3	Central Asia	Bmyc10	ST10	gr3	-	+	+	-	-	+	2.2.1	C	G	T		modern	Central Asia
526	ERR144563	ERP000192	Russia	Samara	Russia	1	99.38	272.566	3771	Bj-MG3	Central Asia	Bmyc10	ST10	gr3	-	+	+	-	-	+	2.2.1	C	G	T		modern	Central Asia
527	ERR144566	ERP000192	Russia	Samara	Russia	1	99.38	226.434	3771	Bj-MG3	Central Asia	Bmyc10	ST10	gr3	-	+	+	-	-	+	2.2.1	C	G	T		modern	Central Asia
528	ERR144572	ERP000192	Russia	Samara	Russia	1	99.33	58.7046	3771	Bj-MG3	Central Asia	Bmyc10	ST10	gr3	-	+	+	-	-	+	2.2.1	C	G	T		modern	Central Asia
530	ERR144574	ERP000192	Russia	Samara	Russia	1	99.34	89.1167	3771	Bj-MG3	Central Asia	Bmyc10	ST10	gr3	-	+	+	-	-	+	2.2.1	C	G	T		modern	Central Asia
531	ERR144575	ERP000192	Russia	Samara	Russia	1	99.38	322.521	3771	Bj-MG3	Central Asia	Bmyc10	ST10	gr3	-	+	+	-	-	+	2.2.1	C	G	T		modern	Central Asia
532	ERR144577	ERP000192	Russia	Samara	Russia	1	99.36	231.319	3771	Bj-MG3	Central Asia	Bmyc10	ST10	gr3	-	+	+	-	-	+	2.2.1	C	G	T		modern	Central Asia
533	ERR144579	ERP000192	Russia	Samara	Russia	1	99.27	334.06	3771	Bj-MG3	Central Asia	Bmyc10	ST10	gr3	-	+	+	-	-	+	2.2.1	C	G	T		modern	Central Asia
534	ERR144580	ERP000192	Russia	Samara	Russia	1	99.24	78.3787	3771	Bj-MG3	Central Asia	Bmyc10	ST10	gr3	-	+	+	-	-	+	2.2.1	C	G	T		modern	Central Asia
535	ERR144582	ERP000192	Russia	Samara	Russia	1	99.32	105.215	3771	Bj-MG3	Central Asia	Bmyc10	ST10	gr3	-	+	+	-	-	+	2.2.1	C	G	T		modern	Central Asia
536	ERR144588	ERP000192	Russia	Samara	Russia	1	99.34	114.136	3771	Bj-MG3	Central Asia	Bmyc10	ST10	gr3	-	+	+	-	-	+	2.2.1	C	G	T		modern	Central Asia
537	ERR144590	ERP000192	Russia	Samara	Russia	1	99.30	252.729	3771	Bj-MG3	Central Asia	Bmyc10	ST10	gr3	-	+	+	-	-	+	2.2.1	C	G	T		modern	Central Asia
538	ERR144594	ERP000192	Russia	Samara	Russia	1	99.33	106.906	3771	Bj-MG3	Central Asia	Bmyc10	ST10	gr3	-	+	+	-	-	+	2.2.1	C	G	T		modern	Central Asia
539	ERR144596	ERP000192	Russia	Samara	Russia	1	99.36	111.432	3771	Bj-MG3	Central Asia	Bmyc10	ST10	gr3	-	+	+	-	-	+	2.2.1	C	G	T		modern	Central Asia
540	ERR144597	ERP000192	Russia	Samara	Russia	1	99.32	114.481	3771	Bj-MG3	Central Asia	Bmyc10	ST10	gr3	-	+	+	-	-	+	2.2.1	C	G	T		modern	Central Asia
541	ERR144608	ERP000192	Russia	Samara	Russia	1	99.40	128.596	3771	Bj-MG3	Central Asia	Bmyc10	ST10	gr3	-	+	+	-	-	+	2.2.1	C	G	T		modern	Central Asia
542	ERR144609	ERP000192	Russia	Samara	Russia	1	99.36	126.338	3771	Bj-MG3	Central Asia	Bmyc10	ST10	gr3	-	+	+	-	-	+	2.2.1	C	G	T		modern	Central Asia
544	ERR144611	ERP000192	Russia	Samara	Russia	1	99.35	279.281	3771	Bj-MG3	Central Asia	Bmyc10	ST10	gr3	-	+	+	-	-	+	2.2.1	C	G	T		modern	Central Asia
545	ERR144614	ERP000192	Russia	Samara	Russia	1	99.38	206.602	3771	Bj-MG3	Central Asia	Bmyc10	ST10	gr3	-	+	+	-	-	+	2.2.1	C	G	T		modern	Central Asia
546	ERR144616	ERP000192	Russia	Samara	Russia	1	99.37	154.826	3771	Bj-MG3	Central Asia	Bmyc10	ST10	gr3	-	+	+	-	-	+	2.2.1	C	G	T		modern	Central Asia
547	ERR144619	ERP000192	Russia	Samara	Russia	1	99.38	73.3542	3771	Bj-MG3	Central Asia	Bmyc10	ST10	gr3	-	+	+	-	-	+	2.2.1	C	G	T		modern	Central Asia
548	ERR144622	ERP000192	Russia	Samara	Russia	1	99.40	200.477	3771	Bj-MG3	Central Asia	Bmyc10	ST10	gr3	-	+	+	-	-	+	2.2.1	C	G	T		modern	Central Asia
549	ERR144625	ERP000192	Russia	Samara	Russia	1	99.44	260.673	3771	Bj-MG3	Central Asia	Bmyc10	ST10	gr3	-	+	+	-	-	+	2.2.1	C	G	T		modern	Central Asia
550	ERR144626	ERP000192	Russia	Samara	Russia	1	99.37	236.606	3771	Bj-MG3	Central Asia	Bmyc10	ST10	gr3	-	+	+	-	-	+	2.2.1	C	G	T		modern	Central Asia
551	ERR144628	ERP000192	Russia	Samara	Russia	1	99.33	178.665	3771	Bj-MG3	Central Asia	Bmyc10	ST10	gr3	-	+	+	-	-	+	2.2.1	C	G	T		modern	Central Asia
552	ERR144630	ERP000192	Russia	Samara	Russia	1	99.40	234.237	3771	Bj-MG3	Central Asia	Bmyc10	ST10	gr3	-	+	+	-	-	+	2.2.1	C	G	T		modern	Central Asia
553	ERR144631	ERP000192	Russia	Samara	Russia	1	99.41	144.151	3771	Bj-MG3	Central Asia	Bmyc10	ST10	gr3	-	+	+	-	-	+	2.2.1	C	G	T		modern	Central Asia
554	ERR144632	ERP000192	Russia	Samara	Russia	1	99.39	332.211	3771	Bj-MG3	Central Asia	Bmyc10	ST10	gr3	-	+	+	-	-	+	2.2.1	C	G	T		modern	Central Asia
555	ERR144633	ERP000192	Russia	Samara	Russia	1	99.40	294.187	3771	Bj-MG3	Central Asia	Bmyc10	ST10	gr3	-	+	+	-	-	+	2.2.1	C	G	T		modern	Central Asia
556	ERR144634	ERP000192	Russia	Samara	Russia	1	99.42	247.609	3771	Bj-MG3	Central Asia	Bmyc10	ST10	gr3	-	+	+	-	-	+	2.2.1	C	G	T		modern	Central Asia
557	ERR144636	ERP000192	Russia	Samara	Russia	1	99.39	263.169	3771	Bj-MG3	Central Asia	Bmyc10	ST10	gr3	-	+	+	-	-	+	2.2.1	C	G	T		modern	Central Asia
558	ERR158570	ERP000192	Russia	Samara	Russia	1	99.38	153.14	3771	Bj-MG3	Central Asia	Bmyc10	ST10	gr3	-	+	+	-	-	+	2.2.1	C	G	T		modern	Central Asia
559	ERR158572	ERP000192	Russia	Samara	Russia	1	99.35	147.603	3771	Bj-MG3	Central Asia	Bmyc10	ST10	gr3	-	+	+	-	-	+	2.2.1	C	G	T		modern	Central Asia
560	ERR158574	ERP000192	Russia	Samara	Russia	1	99.37	177.095	3771	Bj-MG3	Central Asia	Bmyc10	ST10	gr3	-	+	+	-	-	+	2.2.1	C	G	T		modern	Central Asia
561	ERR158575	ERP000192	Russia	Samara	Russia	1	99.36	171.457	3771	Bj-MG3	Central Asia	Bmyc10	ST10	gr3	-	+	+	-	-	+	2.2.1	C	G	T		modern	Central Asia
562	ERR158576	ERP000192	Russia	Samara	Russia	1	99.37	175.554	3771	Bj-MG3	Central Asia	Bmyc10	ST10	gr3	-	+	+	-	-	+	2.2.1	C	G	T		modern	Central Asia
564	ERR158578	ERP000192	Russia	Samara	Russia	1	99.41	193.697	3771	Bj-MG3	Central Asia	Bmyc10	ST10	gr3	-	+	+	-	-	+	2.2.1	C	G	T		modern	Central Asia
565	ERR158580	ERP000192	Russia	Samara	Russia	1	99.37	190.832	3771	Bj-MG3	Central Asia	Bmyc10	ST10	gr3	-	+	+	-	-	+	2.2.1	C	G	T		modern	Central Asia
566	ERR144599	ERP000192	Russia	Samara	Russia	1	99.41	93.0888	3771	Bj-MG3	Central Asia	Bmyc10	ST10	gr3	-	+	+	-	-	+	2.2.1	C	G	T		modern	Central Asia
567	ERR144601	ERP000192	NA	NA	NA	NA	99.36	62.8104	3771	Bj-MG3	Central Asia	Bmyc10	ST10	gr3	-	+	+	-	-	+	2.2.1	C	G	T		modern	Central Asia
568	ERR144606	ERP000192	Russia	Samara	Russia	1	99.39	135.368	3771	Bj-MG3	Central Asia	Bmyc10	ST10	gr3	-	+	+	-	-	+	2.2.1	C	G	T		modern	Central Asia
569	ERR158585	ERP000192	Russia	Samara	Russia	1	99.34	142.974	3771	Bj-MG3	Central Asia	Bmyc10	ST10	gr3	-	+	+	-	-	+	2.2.1	C	G	T		modern	Central Asia
570	ERR158586	ERP000192	Russia	Samara	Russia	1	99.37	181.83	3771	Bj-MG3	Central Asia	Bmyc10	ST10	gr3	-	+	+	-	-	+	2.2.1	C	G	T		modern	Central Asia
571	ERR158590	ERP000192	Russia	Samara	Russia	1	99.43	175.999	3771	Bj-MG3	Central Asia	Bmyc10	ST10	gr3	-	+	+	-	-	+	2.2.1	C	G	T		modern	Central Asia
572	ERR158591	ERP000192	Russia	Samara	Russia	1	99.34	180.892	3771	Bj-MG3	Central Asia	Bmyc10	ST10	gr3	-	+	+	-	-	+	2.2.1	C	G	T		modern	Central Asia
573	ERR158592	ERP000192	Russia	Samara	Russia	1	99.37	161.438	3771	Bj-MG3	Central Asia	Bmyc10	ST10	gr3	-	+	+	-	-	+	2.2.1	C	G	T		modern	Central Asia
574	ERR158593	ERP000192	Russia	Samara	Russia	1	99.36	132.961	3771	Bj-MG3	Central Asia	Bmyc10	ST10	gr3	-	+	+	-	-	+	2.2.1	C	G	T		modern	Central Asia
575	ERR158594	ERP000192	Russia	Samara	Russia	1	99.30	121.339	3771	Bj-MG3	Central Asia	Bmyc10	ST10	gr3	-	+	+	-	-	+	2.2.1	C	G	T		modern	Central Asia
576	ERR158596	ERP000192	Russia	Samara	Russia	1	99.28	123.247	3771	Bj-MG3	Central Asia	Bmyc10	ST10	gr3	-	+	+	-	-	+	2.2.1	C	G	T		modern	Central Asia
578	ERR158598	ERP000192	Russia	Samara	Russia	1	99.36	144.218	3771	Bj-MG3	Central Asia	Bmyc10	ST10	gr3	-	+	+	-	-	+	2.2.1	C	G	T		modern	Central Asia
579	ERR158602	ERP000192	United Kingdom	NA	NA	NA	99.33	161.081	3731	Bj-MG3	Central Asia	Bmyc10	ST10	gr3	-	+	+	-	-	+	2.2.1	C	G	T		modern	Central Asia
580	ERR158607	ERP000192	United Kingdom	NA	NA	NA	99.32	146.249	3771	Bj-MG3	Central Asia	Bmyc10	ST10	gr3	-	+	+	-	-	+	2.2.1	C	G	T		modern	Central Asia
581	ERR158611	ERP000192	Russia	Samara	Russia	1	99.33	176.132	3771	Bj-MG3	Central Asia	Bmyc10	ST10	gr3	-	+	+	-	-	+	2.2.1	C	G	T		modern	Central Asia
582	ERR158613	ERP000192	Russia	Samara	Russia	1	99.41	191.418	3731	Bj-MG3	Central Asia	Bmyc10	ST10	gr3	-	+	+	-	-	+	2.2.1	C	G	T		modern	Central Asia
584	ERR227975	ERP000192	Russia	Samara	Russia	1	99.36	62.2263	3771	Bj-MG3	Central Asia	Bmyc10	ST10	gr3	-	+	+	-	-	+	2.2.1	C	G	T		modern	Central Asia
585	ERR227978	ERP000192	Russia	Samara	Russia	1	99.36	108.859	3771	Bj-MG3	Central Asia	Bmyc10	ST10	gr3	-	+	+	-	-	+	2.2.1	C	G	T		modern	Central Asia
586	ERR227979	ERP000192	Russia	Samara	Russia	1	99.37	61.6335	3771	Bj-MG3	Central Asia	Bmyc10	ST10	gr3	-	+	+	-	-	+	2.2.1	C	G	T		modern	Central Asia
587	ERR227980	ERP000192	Russia	Samara	Russia	1	99.41	115.28	3771	Bj-MG3	Central Asia	Bmyc10	ST10	gr3	-	+	+	-	-	+	2.2.1	C	G	T		modern	Central Asia
588	ERR227981	ERP000192	Russia	Samara	Russia	1	99.41	101.173	3771	Bj-MG3	Central Asia	Bmyc10	ST10	gr3	-	+	+	-	-	+	2.2.1	C	G	T		modern	Central Asia
589	ERR227983	ERP000192	Russia	Samara	Russia	1	99.46	77.6988	3771	Bj-MG3	Central Asia	Bmyc10	ST10	gr3	-	+	+	-	-	+	2.2.1	C	G	T		modern	Central Asia
590	ERR227987	ERP000192	Russia	Samara	Russia	1	99.41	114.611	3771	Bj-MG3	Central Asia	Bmyc10	ST10	gr3	-	+	+	-	-	+	2.2.1	C	G	T		modern	Central Asia
591	ERR227996	ERP000192	Russia	Samara	Russia	1	99.39	98.8455	3771	Bj-MG3	Central Asia	Bmyc10	ST10	gr3	-	+	+	-	-	+	2.2.1	C	G	T		modern	Central Asia
592	ERR227999	ERP000192	Russia	Samara	Russia	1	99.40	71.2782	3771	Bj-MG3	Central Asia	Bmyc10	ST10	gr3	-	+	+	-	-	+	2.2.1	C	G	T		modern	Central Asia
593	ERR228002	ERP000192	Russia	Samara	Russia	1	99.39	56.311	3771	Bj-MG3	Central Asia	Bmyc10	ST10	gr3	-	+	+	-	-	+	2.2.1	C	G	T		modern	Central Asia
594	ERR228003	ERP000192	Russia	Samara	Russia	1	99.42	42.0946	3771	Bj-MG3	Central Asia	Bmyc10	ST10	gr3	-	+	+	-	-	+	2.2.1	C	G	T		modern	Central Asia
595	ERR228004	ERP000192	Russia	Samara	Russia	1	99.40	86.0506	3771	Bj-MG3	Central Asia	Bmyc10	ST10	gr3	-	+	+	-	-	+	2.2.1	C	G	T		modern	Central Asia
596	ERR228007	ERP000192	Russia	Samara	Russia	1	99.40	136.946	3771	Bj-MG3	Central Asia	Bmyc10	ST10	gr3	-	+	+	-	-	+	2.2.1	C	G	T		modern	Central Asia
597	ERR228010	ERP000192	Russia	Samara	Russia	1	99.37	62.8581	3771	Bj-MG3	Central Asia	Bmyc10	ST10	gr3	-	+	+	-	-	+	2.2.1	C	G	T		modern	Central Asia
598	ERR228012	ERP000192	Russia	Samara	Russia	1	99.40	129.71	3771	Bj-MG3	Central Asia	Bmyc10	ST10	gr3	-	+	+	-	-	+	2.2.1	C	G	T		modern	Central Asia
599	ERR228013	ERP000192	Russia	Samara	Russia	1	99.41	65.9197	3771	Bj-MG3	Central Asia	Bmyc10	ST10	gr3	-	+	+	-	-	+	2.2.1	C	G	T		modern	Central Asia
600	ERR228014	ERP000192	Russia	Samara	Russia	1	99.39	50.6449	3771	Bj-MG3	Central Asia	Bmyc10	ST10	gr3	-	+	+	-	-	+	2.2.1	C	G	T		modern	Central Asia
601	ERR228015	ERP000192	Russia	Samara	Russia	1	99.41	127.913	3771	Bj-MG3	Central Asia	Bmyc10	ST10	gr3	-	+	+	-	-	+	2.2.1	C	G	T		modern	Central Asia
602	ERR228018	ERP000192	Russia	Samara	Russia	1	99.41	135.955	3771	Bj-MG3	Central Asia	Bmyc10	ST10	gr3	-	+	+	-	-	+	2.2.1	C	G	T		modern	Central Asia
603	ERR228019	ERP000192	Russia	Samara	Russia	1	99.41	117.896	3771	Bj-MG3	Central Asia	Bmyc10	ST10	gr3	-	+	+	-	-	+	2.2.1	C	G	T		modern	Central Asia
604	ERR228020	ERP000192	Russia	Samara	Russia	1	99.40	51.9002	3771	Bj-MG3	Central Asia	Bmyc10	ST10	gr3	-	+	+	-	-	+	2.2.1	C	G	T		modern	Central Asia
605	ERR228022	ERP000192	Russia	Samara	Russia	1	99.41	70.1413	3771	Bj-MG3	Central Asia	Bmyc10	ST10	gr3	-	+	+	-	-	+	2.2.1	C	G	T		modern	Central Asia
606	ERR228024	ERP000192	Russia	Samara	Russia	1	99.41	66.0665	3771	Bj-MG3	Central Asia	Bmyc10	ST10	gr3	-	+	+	-	-	+	2.2.1	C	G	T		modern	Central Asia
607	ERR228027	ERP000192	Russia	Samara	Russia	1	99.39	50.5374	3771	Bj-MG3	Central Asia	Bmyc10	ST10	gr3	-	+	+	-	-	+	2.2.1	C	G	T		modern	Central Asia
608	ERR228029	ERP000192	Russia	Samara	Russia	1	99.38	123.804	3771	Bj-MG3	Central Asia	Bmyc10	ST10	gr3	-	+	+	-	-	+	2.2.1	C	G	T		modern	Central Asia
609	ERR228032	ERP000192	Russia	Samara	Russia	1	99.25	80.9753	3771	Bj-MG3	Central Asia	Bmyc10	ST10	gr3	-	+	+	-	-	+	2.2.1	C	G	T		modern	Central Asia
610	ERR228043	ERP000192	Russia	Samara	Russia	1	99.43	158.305	3771	Bj-MG3	Central Asia	Bmyc10	ST10	gr3	-	+	+	-	-	+	2.2.1	C	G	T		modern	Central Asia
611	ERR228046	ERP000192	Russia	Samara	Russia	1	99.33	55.9486	3771	Bj-MG3	Central Asia	Bmyc10	ST10	gr3	-	+	+	-	-	+	2.2.1	C	G	T		modern	Central Asia
612	ERR228048	ERP000192	Russia	Samara	Russia	1	99.39	77.0913	3771	Bj-MG3	Central Asia	Bmyc10	ST10	gr3	-	+	+	-	-	+	2.2.1	C	G	T		modern	Central Asia
613	ERR228050	ERP000192	Russia	Samara	Russia	1	99.41	126.682	3771	Bj-MG3	Central Asia	Bmyc10	ST10	gr3	-	+	+	-	-	+	2.2.1	C	G	T		modern	Central Asia
614	ERR228052	ERP000192	Russia	Samara	Russia	1	99.41	138.494	3771	Bj-MG3	Central Asia	Bmyc10	ST10	gr3	-	+	+	-	-	+	2.2.1	C	G	T		modern	Central Asia
615	ERR228054	ERP000192	NA	NA	NA	NA	99.41	53.5943	3771	Bj-MG3	Central Asia	Bmyc10	ST10	gr3	-	+	+	-	-	+	2.2.1	C	G	T		modern	Central Asia
616	ERR228056	ERP000192	Russia	Samara	Russia	1	99.43	145.803	3771	Bj-MG3	Central Asia	Bmyc10	ST10	gr3	-	+	+	-	-	+	2.2.1	C	G	T		modern	Central Asia
617	ERR228060	ERP000192	Russia	Samara	Russia	1	99.42	56.406	3771	Bj-MG3	Central Asia	Bmyc10	ST10	gr3	-	+	+	-	-	+	2.2.1	C	G	T		modern	Central Asia
618	ERR228061	ERP000192	Russia	Samara	Russia	1	99.36	84.8036	3771	Bj-MG3	Central Asia	Bmyc10	ST10	gr3	-	+	+	-	-	+	2.2.1	C	G	T		modern	Central Asia
619	ERR228064	ERP000192	Russia	Samara	Russia	1	99.40	89.8185	3771	Bj-MG3	Central Asia	Bmyc10	ST10	gr3	-	+	+	-	-	+	2.2.1	C	G	T		modern	Central Asia
621	ERR228068	ERP000192	Russia	Samara	Russia	1	99.40	97.0823	3771	Bj-MG3	Central Asia	Bmyc10	ST10	gr3	-	+	+	-	-	+	2.2.1	C	G	T		modern	Central Asia
623	ERR228184	ERP000276	NA	NA	NA	NA	99.11	82.0998	3771	Bj-MG3	Central Asia	Bmyc10	ST10	gr3	-	+	+	-	-	+	2.2.1	C	G	T		modern	Central Asia
625	ERR229915	ERP000192	Russia	Samara	Russia	1	99.09	96.9758	3771	Bj-MG3	Central Asia	Bmyc10	ST10	gr3	-	+	+	-	-	+	2.2.1	C	G	T		modern	Central Asia
627	ERR229921	ERP000192	Russia	Samara	Russia	1	99.23	126.102	3771	Bj-MG3	Central Asia	Bmyc10	ST10	gr3	-	+	+	-	-	+	2.2.1	C	G	T		modern	Central Asia
628	ERR229922	ERP000192	Russia	Samara	Russia	1	99.22	120.563	3771	Bj-MG3	Central Asia	Bmyc10	ST10	gr3	-	+	+	-	-	+	2.2.1	C	G	T		modern	Central Asia
629	ERR229923	ERP000192	Russia	Samara	Russia	1	99.16	101.092	3771	Bj-MG3	Central Asia	Bmyc10	ST10	gr3	-	+	+	-	-	+	2.2.1	C	G	T		modern	Central Asia
630	ERR229924	ERP000192	Russia	Samara	Russia	1	99.20	126.901	3771	Bj-MG3	Central Asia	Bmyc10	ST10	gr3	-	+	+	-	-	+	2.2.1	C	G	T		modern	Central Asia
631	ERR229926	ERP000192	Russia	Samara	Russia	1	99.14	110.815	3771	Bj-MG3	Central Asia	Bmyc10	ST10	gr3	-	+	+	-	-	+	2.2.1	C	G	T		modern	Central Asia
632	ERR229931	ERP000192	Russia	Samara	Russia	1	99.21	101.022	3771	Bj-MG3	Central Asia	Bmyc10	ST10	gr3	-	+	+	-	-	+	2.2.1	C	G	T		modern	Central Asia
633	ERR229933	ERP000192	Russia	Samara	Russia	1	99.19	104.72	3771	Bj-MG3	Central Asia	Bmyc10	ST10	gr3	-	+	+	-	-	+	2.2.1	C	G	T		modern	Central Asia
634	ERR229935	ERP000192	Russia	Samara	Russia	1	99.18	101.229	3771	Bj-MG3	Central Asia	Bmyc10	ST10	gr3	-	+	+	-	-	+	2.2.1	C	G	T		modern	Central Asia
635	ERR229939	ERP000192	Russia	Samara	Russia	1	99.15	90.791	3771	Bj-MG3	Central Asia	Bmyc10	ST10	gr3	-	+	+	-	-	+	2.2.1	C	G	T		modern	Central Asia
636	ERR229940	ERP000192	Russia	Samara	Russia	1	99.17	104.51	3771	Bj-MG3	Central Asia	Bmyc10	ST10	gr3	-	+	+	-	-	+	2.2.1	C	G	T		modern	Central Asia
637	ERR229946	ERP000192	Russia	Samara	Russia	1	99.20	91.0852	3771	Bj-MG3	Central Asia	Bmyc10	ST10	gr3	-	+	+	-	-	+	2.2.1	C	G	T		modern	Central Asia
638	ERR229947	ERP000192	Russia	Samara	Russia	1	99.14	95.1799	3771	Bj-MG3	Central Asia	Bmyc10	ST10	gr3	-	+	+	-	-	+	2.2.1	C	G	T		modern	Central Asia
639	ERR229960	ERP000192	Russia	Samara	Russia	1	99.19	92.8857	3771	Bj-MG3	Central Asia	Bmyc10	ST10	gr3	-	+	+	-	-	+	2.2.1	C	G	T		modern	Central Asia
640	ERR229961	ERP000192	Russia	Samara	Russia	1	99.23	88.882	3771	Bj-MG3	Central Asia	Bmyc10	ST10	gr3	-	+	+	-	-	+	2.2.1	C	G	T		modern	Central Asia
641	ERR229962	ERP000192	Russia	Samara	Russia	1	99.18	97.4629	3771	Bj-MG3	Central Asia	Bmyc10	ST10	gr3	-	+	+	-	-	+	2.2.1	C	G	T		modern	Central Asia
642	ERR229965	ERP000192	Russia	Samara	Russia	1	99.12	86.9407	3771	Bj-MG3	Central Asia	Bmyc10	ST10	gr3	-	+	+	-	-	+	2.2.1	C	G	T		modern	Central Asia
643	ERR229966	ERP000192	Russia	Samara	Russia	1	99.22	91.3123	3771	Bj-MG3	Central Asia	Bmyc10	ST10	gr3	-	+	+	-	-	+	2.2.1	C	G	T		modern	Central Asia
644	ERR229968	ERP000192	Russia	Samara	Russia	1	99.20	88.3145	3771	Bj-MG3	Central Asia	Bmyc10	ST10	gr3	-	+	+	-	-	+	2.2.1	C	G	T		modern	Central Asia
645	ERR229970	ERP000192	Russia	Samara	Russia	1	99.19	93.2885	3771	Bj-MG3	Central Asia	Bmyc10	ST10	gr3	-	+	+	-	-	+	2.2.1	C	G	T		modern	Central Asia
646	ERR229971	ERP000192	Russia	Samara	Russia	1	99.21	86.3961	3771	Bj-MG3	Central Asia	Bmyc10	ST10	gr3	-	+	+	-	-	+	2.2.1	C	G	T		modern	Central Asia
647	ERR229975	ERP000192	Russia	Samara	Russia	1	99.19	80.2016	3771	Bj-MG3	Central Asia	Bmyc10	ST10	gr3	-	+	+	-	-	+	2.2.1	C	G	T		modern	Central Asia
648	ERR229977	ERP000192	Russia	Samara	Russia	1	99.19	94.819	3771	Bj-MG3	Central Asia	Bmyc10	ST10	gr3	-	+	+	-	-	+	2.2.1	C	G	T		modern	Central Asia
649	ERR229978	ERP000192	Russia	Samara	Russia	1	99.21	79.3097	3771	Bj-MG3	Central Asia	Bmyc10	ST10	gr3	-	+	+	-	-	+	2.2.1	C	G	T		modern	Central Asia
650	ERR229980	ERP000192	Russia	Samara	Russia	1	99.22	88.1868	3771	Bj-MG3	Central Asia	Bmyc10	ST10	gr3	-	+	+	-	-	+	2.2.1	C	G	T		modern	Central Asia
651	ERR229984	ERP000192	Russia	Samara	Russia	1	99.22	104.347	3771	Bj-MG3	Central Asia	Bmyc10	ST10	gr3	-	+	+	-	-	+	2.2.1	C	G	T		modern	Central Asia
652	ERR229992	ERP000192	Russia	Samara	Russia	1	99.22	86.2677	3771	Bj-MG3	Central Asia	Bmyc10	ST10	gr3	-	+	+	-	-	+	2.2.1	C	G	T		modern	Central Asia
653	ERR229993	ERP000192	Russia	Samara	Russia	1	99.22	91.0239	3771	Bj-MG3	Central Asia	Bmyc10	ST10	gr3	-	+	+	-	-	+	2.2.1	C	G	T		modern	Central Asia
654	ERR229997	ERP000192	Russia	Samara	Russia	1	99.22	96.2542	3771	Bj-MG3	Central Asia	Bmyc10	ST10	gr3	-	+	+	-	-	+	2.2.1	C	G	T		modern	Central Asia
655	ERR229998	ERP000192	Russia	Samara	Russia	1	99.20	93.8274	3771	Bj-MG3	Central Asia	Bmyc10	ST10	gr3	-	+	+	-	-	+	2.2.1	C	G	T		modern	Central Asia
657	ERR230000	ERP000192	NA	NA	NA	NA	99.18	103.819	3731	Bj-MG3	Central Asia	Bmyc10	ST10	gr3	-	+	+	-	-	+	2.2.1	C	G	T		modern	Central Asia
658	ERR230004	ERP000192	Russia	Samara	Russia	1	99.20	95.1151	3771	Bj-MG3	Central Asia	Bmyc10	ST10	gr3	-	+	+	-	-	+	2.2.1	C	G	T		modern	Central Asia
659	ERR230005	ERP000192	Russia	Samara	Russia	1	99.21	89.2959	3771	Bj-MG3	Central Asia	Bmyc10	ST10	gr3	-	+	+	-	-	+	2.2.1	C	G	T		modern	Central Asia
660	ERR230008	ERP000192	Russia	Samara	Russia	1	99.24	92.7732	3771	Bj-MG3	Central Asia	Bmyc10	ST10	gr3	-	+	+	-	-	+	2.2.1	C	G	T		modern	Central Asia
661	ERR230010	ERP000192	Russia	Samara	Russia	1	99.21	104.139	3771	Bj-MG3	Central Asia	Bmyc10	ST10	gr3	-	+	+	-	-	+	2.2.1	C	G	T		modern	Central Asia
662	ERR230079	ERP000276	NA	NA	NA	NA	99.40	60.1537	3771	Bj-MG3	Central Asia	Bmyc10	ST10	gr3	-	+	+	-	-	+	2.2.1	C	G	T		modern	Central Asia
663	ERR230109	ERP000276	NA	NA	NA	NA	99.22	56.1458	3771	Bj-MG3	Central Asia	Bmyc10	ST10	gr3	-	+	+	-	-	+	2.2.1	C	G	T		modern	Central Asia
685	ERR234556	ERP000192	Russia	Samara	Russia	1	99.36	71.2647	3771	Bj-MG3	Central Asia	Bmyc10	ST10	gr3	-	+	+	-	-	+	2.2.1	C	G	T		modern	Central Asia
686	ERR234559	ERP000192	Russia	Samara	Russia	1	99.37	74.4261	3771	Bj-MG3	Central Asia	Bmyc10	ST10	gr3	-	+	+	-	-	+	2.2.1	C	G	T		modern	Central Asia
687	ERR234560	ERP000192	Russia	Samara	Russia	1	99.26	77.0569	3771	Bj-MG3	Central Asia	Bmyc10	ST10	gr3	-	+	+	-	-	+	2.2.1	C	G	T		modern	Central Asia
688	ERR234562	ERP000192	Russia	Samara	Russia	1	99.40	108.542	3771	Bj-MG3	Central Asia	Bmyc10	ST10	gr3	-	+	+	-	-	+	2.2.1	C	G	T		modern	Central Asia
689	ERR234563	ERP000192	Russia	Samara	Russia	1	99.37	86.3584	3771	Bj-MG3	Central Asia	Bmyc10	ST10	gr3	-	+	+	-	-	+	2.2.1	C	G	T		modern	Central Asia
690	ERR234565	ERP000192	Russia	Samara	Russia	1	99.35	75.7319	3771	Bj-MG3	Central Asia	Bmyc10	ST10	gr3	-	+	+	-	-	+	2.2.1	C	G	T		modern	Central Asia
691	ERR234568	ERP000192	Russia	Samara	Russia	1	99.36	85.2369	3771	Bj-MG3	Central Asia	Bmyc10	ST10	gr3	-	+	+	-	-	+	2.2.1	C	G	T		modern	Central Asia
692	ERR234569	ERP000192	Russia	Samara	Russia	1	99.34	66.737	3771	Bj-MG3	Central Asia	Bmyc10	ST10	gr3	-	+	+	-	-	+	2.2.1	C	G	T		modern	Central Asia
693	ERR234573	ERP000192	Russia	Samara	Russia	1	99.34	64.635	3771	Bj-MG3	Central Asia	Bmyc10	ST10	gr3	-	+	+	-	-	+	2.2.1	C	G	T		modern	Central Asia
694	ERR234574	ERP000192	Russia	Samara	Russia	1	99.36	229.1	3771	Bj-MG3	Central Asia	Bmyc10	ST10	gr3	-	+	+	-	-	+	2.2.1	C	G	T		modern	Central Asia
695	ERR234575	ERP000192	Russia	Samara	Russia	1	99.40	60.1859	3771	Bj-MG3	Central Asia	Bmyc10	ST10	gr3	-	+	+	-	-	+	2.2.1	C	G	T		modern	Central Asia
696	ERR234576	ERP000192	Russia	Samara	Russia	1	99.36	64.2983	3771	Bj-MG3	Central Asia	Bmyc10	ST10	gr3	-	+	+	-	-	+	2.2.1	C	G	T		modern	Central Asia
697	ERR234581	ERP000192	Russia	Samara	Russia	1	99.30	105.373	3771	Bj-MG3	Central Asia	Bmyc10	ST10	gr3	-	+	+	-	-	+	2.2.1	C	G	T		modern	Central Asia
698	ERR234582	ERP000192	Russia	Samara	Russia	1	99.36	62.9503	3771	Bj-MG3	Central Asia	Bmyc10	ST10	gr3	-	+	+	-	-	+	2.2.1	C	G	T		modern	Central Asia
699	ERR234585	ERP000192	Russia	Samara	Russia	1	99.39	216.8	3771	Bj-MG3	Central Asia	Bmyc10	ST10	gr3	-	+	+	-	-	+	2.2.1	C	G	T		modern	Central Asia
700	ERR234589	ERP000192	Russia	Samara	Russia	1	99.34	86.0351	3771	Bj-MG3	Central Asia	Bmyc10	ST10	gr3	-	+	+	-	-	+	2.2.1	C	G	T		modern	Central Asia
701	ERR234590	ERP000192	Russia	Samara	Russia	1	99.33	89.2842	3771	Bj-MG3	Central Asia	Bmyc10	ST10	gr3	-	+	+	-	-	+	2.2.1	C	G	T		modern	Central Asia
703	ERR234593	ERP000192	Russia	Samara	Russia	1	99.38	199.744	3771	Bj-MG3	Central Asia	Bmyc10	ST10	gr3	-	+	+	-	-	+	2.2.1	C	G	T		modern	Central Asia
704	ERR234595	ERP000192	Russia	Samara	Russia	1	99.33	101.404	3771	Bj-MG3	Central Asia	Bmyc10	ST10	gr3	-	+	+	-	-	+	2.2.1	C	G	T		modern	Central Asia
705	ERR234596	ERP000192	Russia	Samara	Russia	1	99.27	119.811	3771	Bj-MG3	Central Asia	Bmyc10	ST10	gr3	-	+	+	-	-	+	2.2.1	C	G	T		modern	Central Asia
706	ERR234598	ERP000192	Russia	Samara	Russia	1	99.35	89.3246	3771	Bj-MG3	Central Asia	Bmyc10	ST10	gr3	-	+	+	-	-	+	2.2.1	C	G	T		modern	Central Asia
707	ERR234603	ERP000192	Russia	Samara	Russia	1	99.38	221.774	3771	Bj-MG3	Central Asia	Bmyc10	ST10	gr3	-	+	+	-	-	+	2.2.1	C	G	T		modern	Central Asia
708	ERR234606	ERP000192	Russia	Samara	Russia	1	99.34	72.3263	3771	Bj-MG3	Central Asia	Bmyc10	ST10	gr3	-	+	+	-	-	+	2.2.1	C	G	T		modern	Central Asia
709	ERR234608	ERP000192	Russia	Samara	Russia	1	99.37	68.3965	3771	Bj-MG3	Central Asia	Bmyc10	ST10	gr3	-	+	+	-	-	+	2.2.1	C	G	T		modern	Central Asia
710	ERR234609	ERP000192	Russia	Samara	Russia	1	99.39	71.0662	3771	Bj-MG3	Central Asia	Bmyc10	ST10	gr3	-	+	+	-	-	+	2.2.1	C	G	T		modern	Central Asia
711	ERR234612	ERP000192	Russia	Samara	Russia	1	99.38	53.4323	3771	Bj-MG3	Central Asia	Bmyc10	ST10	gr3	-	+	+	-	-	+	2.2.1	C	G	T		modern	Central Asia
712	ERR234615	ERP000192	Russia	Samara	Russia	1	99.38	74.6265	3771	Bj-MG3	Central Asia	Bmyc10	ST10	gr3	-	+	+	-	-	+	2.2.1	C	G	T		modern	Central Asia
713	ERR234617	ERP000192	Russia	Samara	Russia	1	99.37	117.794	3771	Bj-MG3	Central Asia	Bmyc10	ST10	gr3	-	+	+	-	-	+	2.2.1	C	G	T		modern	Central Asia
714	ERR234619	ERP000192	Russia	Samara	Russia	1	99.36	74.7398	3771	Bj-MG3	Central Asia	Bmyc10	ST10	gr3	-	+	+	-	-	+	2.2.1	C	G	T		modern	Central Asia
715	ERR234620	ERP000192	Russia	Samara	Russia	1	99.37	64.8441	3771	Bj-MG3	Central Asia	Bmyc10	ST10	gr3	-	+	+	-	-	+	2.2.1	C	G	T		modern	Central Asia
716	ERR234621	ERP000192	NA	NA	NA	NA	99.40	142.033	3771	Bj-MG3	Central Asia	Bmyc10	ST10	gr3	-	+	+	-	-	+	2.2.1	C	G	T		modern	Central Asia
717	ERR234622	ERP000192	Russia	Samara	Russia	1	99.38	220.637	3771	Bj-MG3	Central Asia	Bmyc10	ST10	gr3	-	+	+	-	-	+	2.2.1	C	G	T		modern	Central Asia
718	ERR234623	ERP000192	Russia	Samara	Russia	1	99.38	75.6664	3771	Bj-MG3	Central Asia	Bmyc10	ST10	gr3	-	+	+	-	-	+	2.2.1	C	G	T		modern	Central Asia
719	ERR234624	ERP000192	Russia	Samara	Russia	1	99.35	66.3157	3771	Bj-MG3	Central Asia	Bmyc10	ST10	gr3	-	+	+	-	-	+	2.2.1	C	G	T		modern	Central Asia
720	ERR234628	ERP000192	Russia	Samara	Russia	1	99.35	90.3886	3771	Bj-MG3	Central Asia	Bmyc10	ST10	gr3	-	+	+	-	-	+	2.2.1	C	G	T		modern	Central Asia
721	ERR234629	ERP000192	NA	NA	NA	NA	99.37	142.155	3771	Bj-MG3	Central Asia	Bmyc10	ST10	gr3	-	+	+	-	-	+	2.2.1	C	G	T		modern	Central Asia
722	ERR234633	ERP000192	Russia	Samara	Russia	1	99.38	99.364	3771	Bj-MG3	Central Asia	Bmyc10	ST10	gr3	-	+	+	-	-	+	2.2.1	C	G	T		modern	Central Asia
723	ERR234637	ERP000192	Russia	Samara	Russia	1	99.35	106.287	3771	Bj-MG3	Central Asia	Bmyc10	ST10	gr3	-	+	+	-	-	+	2.2.1	C	G	T		modern	Central Asia
724	ERR234638	ERP000192	Russia	Samara	Russia	1	99.40	86.6933	3771	Bj-MG3	Central Asia	Bmyc10	ST10	gr3	-	+	+	-	-	+	2.2.1	C	G	T		modern	Central Asia
725	ERR234640	ERP000192	Russia	Samara	Russia	1	99.35	87.5704	3771	Bj-MG3	Central Asia	Bmyc10	ST10	gr3	-	+	+	-	-	+	2.2.1	C	G	T		modern	Central Asia
726	ERR234641	ERP000192	Russia	Samara	Russia	1	99.36	95.7977	3771	Bj-MG3	Central Asia	Bmyc10	ST10	gr3	-	+	+	-	-	+	2.2.1	C	G	T		modern	Central Asia
727	ERR234642	ERP000192	Russia	Samara	Russia	1	99.26	67.6173	3771	Bj-MG3	Central Asia	Bmyc10	ST10	gr3	-	+	+	-	-	+	2.2.1	C	G	T		modern	Central Asia
728	ERR234645	ERP000192	Russia	Samara	Russia	1	99.40	105.259	3771	Bj-MG3	Central Asia	Bmyc10	ST10	gr3	-	+	+	-	-	+	2.2.1	C	G	T		modern	Central Asia
729	ERR234646	ERP000192	Russia	Samara	Russia	1	99.39	170.566	3771	Bj-MG3	Central Asia	Bmyc10	ST10	gr3	-	+	+	-	-	+	2.2.1	C	G	T		modern	Central Asia
730	ERR234647	ERP000192	Russia	Samara	Russia	1	99.37	65.1795	3771	Bj-MG3	Central Asia	Bmyc10	ST10	gr3	-	+	+	-	-	+	2.2.1	C	G	T		modern	Central Asia
731	ERR234652	ERP000192	Russia	Samara	Russia	1	99.41	160.216	3771	Bj-MG3	Central Asia	Bmyc10	ST10	gr3	-	+	+	-	-	+	2.2.1	C	G	T		modern	Central Asia
732	ERR234653	ERP000192	Russia	Samara	Russia	1	99.39	163.178	3771	Bj-MG3	Central Asia	Bmyc10	ST10	gr3	-	+	+	-	-	+	2.2.1	C	G	T		modern	Central Asia
733	ERR234655	ERP000192	Russia	Samara	Russia	1	99.39	157.577	3731	Bj-MG3	Central Asia	Bmyc10	ST10	gr3	-	+	+	-	-	+	2.2.1	C	G	T		modern	Central Asia
734	ERR234657	ERP000192	Russia	Samara	Russia	1	99.37	185.799	3771	Bj-MG3	Central Asia	Bmyc10	ST10	gr3	-	+	+	-	-	+	2.2.1	C	G	T		modern	Central Asia
735	ERR234660	ERP000192	Russia	Samara	Russia	1	99.35	157.106	3771	Bj-MG3	Central Asia	Bmyc10	ST10	gr3	-	+	+	-	-	+	2.2.1	C	G	T		modern	Central Asia
736	ERR234661	ERP000192	Russia	Samara	Russia	1	99.36	188.977	3771	Bj-MG3	Central Asia	Bmyc10	ST10	gr3	-	+	+	-	-	+	2.2.1	C	G	T		modern	Central Asia
737	ERR234663	ERP000192	Russia	Samara	Russia	1	99.43	159.902	3771	Bj-MG3	Central Asia	Bmyc10	ST10	gr3	-	+	+	-	-	+	2.2.1	C	G	T		modern	Central Asia
738	ERR234670	ERP000192	NA	NA	NA	NA	99.42	184.098	3771	Bj-MG3	Central Asia	Bmyc10	ST10	gr3	-	+	+	-	-	+	2.2.1	C	G	T		modern	Central Asia
739	ERR234671	ERP000192	Russia	Samara	Russia	1	99.42	144.424	3771	Bj-MG3	Central Asia	Bmyc10	ST10	gr3	-	+	+	-	-	+	2.2.1	C	G	T		modern	Central Asia
740	ERR234672	ERP000192	Russia	Samara	Russia	1	99.37	156.719	3771	Bj-MG3	Central Asia	Bmyc10	ST10	gr3	-	+	+	-	-	+	2.2.1	C	G	T		modern	Central Asia
741	ERR234683	ERP000192	Russia	Samara	Russia	1	99.37	127.857	3771	Bj-MG3	Central Asia	Bmyc10	ST10	gr3	-	+	+	-	-	+	2.2.1	C	G	T		modern	Central Asia
742	ERR234688	ERP000192	Russia	Samara	Russia	1	99.34	213.625	3771	Bj-MG3	Central Asia	Bmyc10	ST10	gr3	-	+	+	-	-	+	2.2.1	C	G	T		modern	Central Asia
743	ERR234690	ERP000192	Russia	Samara	Russia	1	99.33	216.519	3771	Bj-MG3	Central Asia	Bmyc10	ST10	gr3	-	+	+	-	-	+	2.2.1	C	G	T		modern	Central Asia
744	ERR234692	ERP000192	Russia	Samara	Russia	1	99.37	217.301	3771	Bj-MG3	Central Asia	Bmyc10	ST10	gr3	-	+	+	-	-	+	2.2.1	C	G	T		modern	Central Asia
745	ERR234698	ERP000192	Russia	Samara	Russia	1	99.38	179.594	3771	Bj-MG3	Central Asia	Bmyc10	ST10	gr3	-	+	+	-	-	+	2.2.1	C	G	T		modern	Central Asia
762	ERR266539	ERP000276	NA	NA	NA	NA	99.07	103.387	3771	Bj-MG3	Central Asia	Bmyc10	ST10	gr3	-	+	+	-	-	+	2.2.1	C	G	T		modern	Central Asia
763	ERR266553	ERP000276	NA	NA	NA	NA	99.39	101.588	3771	Bj-MG3	Central Asia	Bmyc10	ST10	gr3	-	+	+	-	-	+	2.2.1	C	G	T		modern	Central Asia
765	ERR270769	ERP000276	NA	NA	NA	NA	98.92	60.2911	3771	Bj-MG3	Central Asia	Bmyc10	ST10	gr3	-	+	+	-	-	+	2.2.1	C	G	T		modern	Central Asia
766	ERR270773	ERP000276	NA	NA	NA	NA	99.27	58.4543	3771	Bj-MG3	Central Asia	Bmyc10	ST10	gr3	-	+	+	-	-	+	2.2.1	C	G	T		modern	Central Asia
767	ERR270780	ERP000276	NA	NA	NA	NA	99.02	54.6285	3771	Bj-MG3	Central Asia	Bmyc10	ST10	gr3	-	+	+	-	-	+	2.2.1	C	G	T		modern	Central Asia
769	ERR278524	ERP000276	NA	NA	NA	NA	99.25	100.27	3771	Bj-MG3	Central Asia	Bmyc10	ST10	gr3	-	+	+	-	-	+	2.2.1	C	G	T		modern	Central Asia
771	ERR330688	ERP000276	NA	NA	NA	NA	99.35	94.8152	3771	Bj-MG3	Central Asia	Bmyc10	ST10	gr3	-	+	+	-	-	+	2.2.1	C	G	T		modern	Central Asia
773	ERR351928	ERP000276	NA	NA	NA	NA	99.37	98.015	3771	Bj-MG3	Central Asia	Bmyc10	ST10	gr3	-	+	+	-	-	+	2.2.1	C	G	T		modern	Central Asia
774	ERR386883	ERP000276	NA	NA	NA	NA	99.37	89.2161	3771	Bj-MG3	Central Asia	Bmyc10	ST10	gr3	-	+	+	-	-	+	2.2.1	C	G	T		modern	Central Asia
775	ERR386982	ERP000276	NA	NA	NA	NA	99.24	84.705	3771	Bj-MG3	Central Asia	Bmyc10	ST10	gr3	-	+	+	-	-	+	2.2.1	C	G	T		modern	Central Asia
777	ERR403345	ERP000276	NA	NA	NA	NA	99.31	298.322	3771	Bj-MG3	Central Asia	Bmyc10	ST10	gr3	-	+	+	-	-	+	2.2.1	C	G	T		modern	Central Asia
798	ERR550659	ERP006989	NA	NA	Uzbekistan	11	99.17	50.6585	3771	Bj-MG3	Central Asia	Bmyc10	ST10	gr3	-	+	+	-	-	+	2.2.1	C	G	T		modern	Central Asia
799	ERR550724	ERP006989	NA	NA	Uzbekistan	11	98.82	101.131	3771	Bj-MG3	Central Asia	Bmyc10	ST10	gr3	-	+	+	-	-	+	2.2.1	C	G	T		modern	Central Asia
801	ERR550778	ERP006989	NA	NA	Uzbekistan	11	99.32	53.066	3771	Bj-MG3	Central Asia	Bmyc10	ST10	gr3	-	+	+	-	-	+	2.2.1	C	G	T		modern	Central Asia
802	ERR550783	ERP006989	NA	NA	Turkmenistan	11	99.26	62.165	3771	Bj-MG3	Central Asia	Bmyc10	ST10	gr3	-	+	+	-	-	+	2.2.1	C	G	T		modern	Central Asia
803	ERR550787	NA	NA	NA	NA	NA	99.12	60.6677	3771	Bj-MG3	Central Asia	Bmyc10	ST10	gr3	-	+	+	-	-	+	2.2.1	C	G	T		modern	Central Asia
804	ERR550887	ERP006989	NA	NA	Uzbekistan	11	99.11	45.0344	3771	Bj-MG3	Central Asia	Bmyc10	ST10	gr3	-	+	+	-	-	+	2.2.1	C	G	T		modern	Central Asia
805	ERR551159	ERP006989	NA	NA	Uzbekistan	11	94.49	75.6904	3771	Bj-MG3	Central Asia	Bmyc10	ST10	gr3	-	+	+	-	-	+	2.2.1	C	G	T		modern	Central Asia
806	ERR551167	ERP006989	NA	NA	Turkmenistan	11	92.93	46.2956	3771	Bj-MG3	Central Asia	Bmyc10	ST10	gr3	-	+	+	-	-	+	2.2.1	C	G	T		modern	Central Asia
807	ERR551168	ERP006989	NA	NA	Turkmenistan	11	98.53	58.8074	3771	Bj-MG3	Central Asia	Bmyc10	ST10	gr3	-	+	+	-	-	+	2.2.1	C	G	T		modern	Central Asia
808	ERR551214	ERP006989	NA	NA	Turkmenistan	11	97.38	92.1796	3771	Bj-MG3	Central Asia	Bmyc10	ST10	gr3	-	+	+	-	-	+	2.2.1	C	G	T		modern	Central Asia
809	ERR551293	ERP006989	NA	NA	Kazakhstan	11	98.57	159.142	3771	Bj-MG3	Central Asia	Bmyc10	ST10	gr3	-	+	+	-	-	+	2.2.1	C	G	T		modern	Central Asia
810	ERR551305	ERP006989	NA	NA	Uzbekistan	11	99.16	42.9352	3771	Bj-MG3	Central Asia	Bmyc10	ST10	gr3	-	+	+	-	-	+	2.2.1	C	G	T		modern	Central Asia
811	ERR551360	ERP006989	NA	NA	Uzbekistan	11	93.20	33.7182	3771	Bj-MG3	Central Asia	Bmyc10	ST10	gr3	-	+	+	-	-	+	2.2.1	C	G	T		modern	Central Asia
812	ERR551361	ERP006989	NA	NA	Uzbekistan	11	99.38	40.9682	3771	Bj-MG3	Central Asia	Bmyc10	ST10	gr3	-	+	+	-	-	+	2.2.1	C	G	T		modern	Central Asia
816	ERR551575	ERP006989	NA	NA	Uzbekistan	11	96.57	75.1053	3771	Bj-MG3	Central Asia	Bmyc10	ST10	gr3	-	+	+	-	-	+	2.2.1	C	G	T		modern	Central Asia
817	ERR551638	ERP006989	NA	NA	Uzbekistan	11	98.89	45.8925	3771	Bj-MG3	Central Asia	Bmyc10	ST10	gr3	-	+	+	-	-	+	2.2.1	C	G	T		modern	Central Asia
818	ERR551772	ERP006989	NA	NA	Kazakhstan	11	98.92	111.571	3771	Bj-MG3	Central Asia	Bmyc10	ST10	gr3	-	+	+	-	-	+	2.2.1	C	G	T		modern	Central Asia
819	ERR551804	ERP006989	NA	NA	Uzbekistan	11	94.38	33.969	3771	Bj-MG3	Central Asia	Bmyc10	ST10	gr3	-	+	+	-	-	+	2.2.1	C	G	T		modern	Central Asia
820	ERR551805	ERP006989	NA	NA	Uzbekistan	11	99.38	33.324	3771	Bj-MG3	Central Asia	Bmyc10	ST10	gr3	-	+	+	-	-	+	2.2.1	C	G	T		modern	Central Asia
821	ERR551822	ERP006989	NA	NA	Uzbekistan	11	99.24	50.2326	3771	Bj-MG3	Central Asia	Bmyc10	ST10	gr3	-	+	+	-	-	+	2.2.1	C	G	T		modern	Central Asia
822	ERR551879	ERP006989	NA	NA	Turkmenistan	11	97.27	114.791	3771	Bj-MG3	Central Asia	Bmyc10	ST10	gr3	-	+	+	-	-	+	2.2.1	C	G	T		modern	Central Asia
824	ERR551944	ERP006989	NA	NA	Uzbekistan	11	99.12	81.3275	3771	Bj-MG3	Central Asia	Bmyc10	ST10	gr3	-	+	+	-	-	+	2.2.1	C	G	T		modern	Central Asia
825	ERR551945	ERP006989	NA	NA	Uzbekistan	11	95.75	49.7722	3771	Bj-MG3	Central Asia	Bmyc10	ST10	gr3	-	+	+	-	-	+	2.2.1	C	G	T		modern	Central Asia
827	ERR552130	ERP006989	NA	NA	Afghanistan	11	93.76	90.1816	3771	Bj-MG3	Central Asia	Bmyc10	ST10	gr3	-	+	+	-	-	+	2.2.1	C	G	T		modern	Central Asia
828	ERR552194	ERP006989	NA	NA	Azerbaijan	11	99.21	74.4421	3771	Bj-MG3	Central Asia	Bmyc10	ST10	gr3	-	+	+	-	-	+	2.2.1	C	G	T		modern	Central Asia
830	ERR552358	ERP006989	NA	NA	Uzbekistan	11	98.76	100.405	3771	Bj-MG3	Central Asia	Bmyc10	ST10	gr3	-	+	+	-	-	+	2.2.1	C	G	T		modern	Central Asia
831	ERR552479	ERP006989	NA	NA	Kazakhstan	11	98.77	451.637	3771	Bj-MG3	Central Asia	Bmyc10	ST10	gr3	-	+	+	-	-	+	2.2.1	C	G	T		modern	Central Asia
832	ERR552494	ERP006989	NA	NA	Turkmenistan	11	99.31	53.8156	3771	Bj-MG3	Central Asia	Bmyc10	ST10	gr3	-	+	+	-	-	+	2.2.1	C	G	T		modern	Central Asia
836	ERR552907	ERP006989	NA	NA	Uzbekistan	11	99.07	56.0916	3771	Bj-MG3	Central Asia	Bmyc10	ST10	gr3	-	+	+	-	-	+	2.2.1	C	G	T		modern	Central Asia
839	ERR552940	ERP006989	NA	NA	Uzbekistan	11	99.14	31.6598	3771	Bj-MG3	Central Asia	Bmyc10	ST10	gr3	-	+	+	-	-	+	2.2.1	C	G	T		modern	Central Asia
841	ERR553081	ERP006989	NA	NA	Iran	11	98.95	68.6391	3771	Bj-MG3	Central Asia	Bmyc10	ST10	gr3	-	+	+	-	-	+	2.2.1	C	G	T		modern	Central Asia
842	ERR553082	ERP006989	NA	NA	Iran	11	98.68	68.8925	3771	Bj-MG3	Central Asia	Bmyc10	ST10	gr3	-	+	+	-	-	+	2.2.1	C	G	T		modern	Central Asia
844	ERR553098	ERP006989	NA	NA	Uzbekistan	11	99.15	91.0868	3771	Bj-MG3	Central Asia	Bmyc10	ST10	gr3	-	+	+	-	-	+	2.2.1	C	G	T		modern	Central Asia
845	ERR553139	ERP006989	NA	NA	Uzbekistan	11	98.52	92.1285	3771	Bj-MG3	Central Asia	Bmyc10	ST10	gr3	-	+	+	-	-	+	2.2.1	C	G	T		modern	Central Asia
847	ERR553251	ERP006989	NA	NA	Uzbekistan	11	96.60	107.835	3771	Bj-MG3	Central Asia	Bmyc10	ST10	gr3	-	+	+	-	-	+	2.2.1	C	G	T		modern	Central Asia
904	ERR028607	ERP000111	Estonia	NA	NA	3	99.06	115.355	3771	Bj-MG3	Europe/Russia W148 outbreak	Bmyc12	ST10	gr3	-	+	+	-	-	+	2.2.1	C	G	T		modern	Europe/Russia W148 outbreak
905	ERR028609	ERP000111	Estonia	NA	NA	3	99.07	104.164	3771	Bj-MG3	Europe/Russia W148 outbreak	Bmyc12	ST10	gr3	-	+	+	-	-	+	2.2.1	C	G	T		modern	Europe/Russia W148 outbreak
906	ERR028619	ERP000111	Estonia	NA	NA	3	99.02	86.7658	3771	Bj-MG3	Europe/Russia W148 outbreak	Bmyc12	ST10	gr3	-	+	+	-	-	+	2.2.1	C	G	T		modern	Europe/Russia W148 outbreak
907	ERR029209	ERP000111	Estonia	NA	NA	3	98.97	118.142	3771	Bj-MG3	Europe/Russia W148 outbreak	Bmyc12	ST10	gr3	-	+	+	-	-	+	2.2.1	C	G	T		modern	Europe/Russia W148 outbreak
908	ERR067584	ERP000192	Russia	Samara	Russia	1	99.36	75.078	3771	Bj-MG3	Europe/Russia W148 outbreak	Bmyc12	ST10	gr3	-	+	+	-	-	+	2.2.1	C	G	T		modern	Europe/Russia W148 outbreak
909	ERR067586	ERP000192	Russia	Samara	Russia	1	99.38	87.6852	3771	Bj-MG3	Europe/Russia W148 outbreak	Bmyc12	ST10	gr3	-	+	+	-	-	+	2.2.1	C	G	T		modern	Europe/Russia W148 outbreak
910	ERR067588	ERP000192	Russia	Samara	Russia	1	99.34	78.2029	3771	Bj-MG3	Europe/Russia W148 outbreak	Bmyc12	ST10	gr3	-	+	+	-	-	+	2.2.1	C	G	T		modern	Europe/Russia W148 outbreak
911	ERR067598	ERP000192	Russia	Samara	Russia	1	99.36	83.7117	3771	Bj-MG3	Europe/Russia W148 outbreak	Bmyc12	ST10	gr3	-	+	+	-	-	+	2.2.1	C	G	T		modern	Europe/Russia W148 outbreak
912	ERR067626	ERP000192	Russia	Samara	Russia	1	99.31	76.7222	3771	Bj-MG3	Europe/Russia W148 outbreak	Bmyc12	ST10	gr3	-	+	+	-	-	+	2.2.1	C	G	T		modern	Europe/Russia W148 outbreak
913	ERR067631	ERP000192	Russia	Samara	Russia	1	99.46	71.6121	3771	Bj-MG3	Europe/Russia W148 outbreak	Bmyc12	ST10	gr3	-	+	+	-	-	+	2.2.1	C	G	T		modern	Europe/Russia W148 outbreak
914	ERR067644	ERP000192	Russia	Samara	Russia	1	99.43	67.422	3771	Bj-MG3	Europe/Russia W148 outbreak	Bmyc12	ST10	gr3	-	+	+	-	-	+	2.2.1	C	G	T		modern	Europe/Russia W148 outbreak
915	ERR067659	ERP000192	Russia	Samara	Russia	1	99.44	64.3353	3771	Bj-MG3	Europe/Russia W148 outbreak	Bmyc12	ST10	gr3	-	+	+	-	-	+	2.2.1	C	G	T		modern	Europe/Russia W148 outbreak
916	ERR067667	ERP000192	Russia	Samara	Russia	1	99.49	56.7015	3771	Bj-MG3	Europe/Russia W148 outbreak	Bmyc12	ST10	gr3	-	+	+	-	-	+	2.2.1	C	G	T		modern	Europe/Russia W148 outbreak
917	ERR067668	ERP000192	Russia	Samara	Russia	1	99.49	54.3858	3771	Bj-MG3	Europe/Russia W148 outbreak	Bmyc12	ST10	gr3	-	+	+	-	-	+	2.2.1	C	G	T		modern	Europe/Russia W148 outbreak
918	ERR067671	ERP000192	Russia	Samara	Russia	1	99.49	75.3438	3771	Bj-MG3	Europe/Russia W148 outbreak	Bmyc12	ST10	gr3	-	+	+	-	-	+	2.2.1	C	G	T		modern	Europe/Russia W148 outbreak
919	ERR067674	ERP000192	Russia	Samara	Russia	1	99.44	60.6588	3771	Bj-MG3	Europe/Russia W148 outbreak	Bmyc12	ST10	gr3	-	+	+	-	-	+	2.2.1	C	G	T		modern	Europe/Russia W148 outbreak
920	ERR067692	ERP000192	Russia	Samara	Russia	1	99.44	60.1309	3771	Bj-MG3	Europe/Russia W148 outbreak	Bmyc12	ST10	gr3	-	+	+	-	-	+	2.2.1	C	G	T		modern	Europe/Russia W148 outbreak
921	ERR067694	ERP000192	Russia	Samara	Russia	1	99.46	70.2585	3771	Bj-MG3	Europe/Russia W148 outbreak	Bmyc12	ST10	gr3	-	+	+	-	-	+	2.2.1	C	G	T		modern	Europe/Russia W148 outbreak
922	ERR067696	ERP000192	Russia	Samara	Russia	1	99.46	81.6255	3771	Bj-MG3	Europe/Russia W148 outbreak	Bmyc12	ST10	gr3	-	+	+	-	-	+	2.2.1	C	G	T		modern	Europe/Russia W148 outbreak
923	ERR067723	ERP000192	Russia	Samara	Russia	1	99.34	71.7638	3771	Bj-MG3	Europe/Russia W148 outbreak	Bmyc12	ST10	gr3	-	+	+	-	-	+	2.2.1	C	G	T		modern	Europe/Russia W148 outbreak
924	ERR067744	ERP000192	Russia	Samara	Russia	1	99.40	55.2854	3771	Bj-MG3	Europe/Russia W148 outbreak	Bmyc12	ST10	gr3	-	+	+	-	-	+	2.2.1	C	G	T		modern	Europe/Russia W148 outbreak
925	ERR067755	ERP000192	Russia	Samara	Russia	1	99.32	77.3356	3771	Bj-MG3	Europe/Russia W148 outbreak	Bmyc12	ST10	gr3	-	+	+	-	-	+	2.2.1	C	G	T		modern	Europe/Russia W148 outbreak
926	ERR067759	ERP000192	Russia	Samara	Russia	1	99.32	68.4407	3771	Bj-MG3	Europe/Russia W148 outbreak	Bmyc12	ST10	gr3	-	+	+	-	-	+	2.2.1	C	G	T		modern	Europe/Russia W148 outbreak
927	ERR067760	ERP000192	Russia	Samara	Russia	1	99.35	70.3134	3771	Bj-MG3	Europe/Russia W148 outbreak	Bmyc12	ST10	gr3	-	+	+	-	-	+	2.2.1	C	G	T		modern	Europe/Russia W148 outbreak
928	ERR1023296	ERP004677	NA	NA	NA	NA	99.46	162.412	3771	Bj-MG3	Europe/Russia W148 outbreak	Bmyc12	ST10	gr3	-	+	+	-	-	+	2.2.1	C	G	T		modern	Europe/Russia W148 outbreak
929	ERR1023393	ERP004677	NA	NA	NA	NA	99.37	116.174	3771	Bj-MG3	Europe/Russia W148 outbreak	Bmyc12	ST10	gr3	-	+	+	-	-	+	2.2.1	C	G	T		modern	Europe/Russia W148 outbreak
930	ERR108420	ERP000192	Russia	Samara	Russia	1	99.54	107.113	3771	Bj-MG3	Europe/Russia W148 outbreak	Bmyc12	ST10	gr3	-	+	+	-	-	+	2.2.1	C	G	T		modern	Europe/Russia W148 outbreak
931	ERR108421	ERP000192	Russia	Samara	Russia	1	99.40	123.9	3771	Bj-MG3	Europe/Russia W148 outbreak	Bmyc12	ST10	gr3	-	+	+	-	-	+	2.2.1	C	G	T		modern	Europe/Russia W148 outbreak
932	ERR108435	ERP000192	Russia	Samara	Russia	1	99.34	108.552	3771	Bj-MG3	Europe/Russia W148 outbreak	Bmyc12	ST10	gr3	-	+	+	-	-	+	2.2.1	C	G	T		modern	Europe/Russia W148 outbreak
933	ERR108439	ERP000192	Russia	Samara	Russia	1	99.28	88.9924	3771	Bj-MG3	Europe/Russia W148 outbreak	Bmyc12	ST10	gr3	-	+	+	-	-	+	2.2.1	C	G	T		modern	Europe/Russia W148 outbreak
934	ERR108443	ERP000192	Russia	Samara	Russia	1	99.50	116.108	3771	Bj-MG3	Europe/Russia W148 outbreak	Bmyc12	ST10	gr3	-	+	+	-	-	+	2.2.1	C	G	T		modern	Europe/Russia W148 outbreak
935	ERR108447	ERP000192	Russia	Samara	Russia	1	99.56	113.224	3771	Bj-MG3	Europe/Russia W148 outbreak	Bmyc12	ST10	gr3	-	+	+	-	-	+	2.2.1	C	G	T		modern	Europe/Russia W148 outbreak
936	ERR108450	ERP000192	Russia	Samara	Russia	1	99.22	142.225	3771	Bj-MG3	Europe/Russia W148 outbreak	Bmyc12	ST10	gr3	-	+	+	-	-	+	2.2.1	C	G	T		modern	Europe/Russia W148 outbreak
937	ERR108453	ERP000192	Russia	Samara	Russia	1	99.12	137.863	3771	Bj-MG3	Europe/Russia W148 outbreak	Bmyc12	ST10	gr3	-	+	+	-	-	+	2.2.1	C	G	T		modern	Europe/Russia W148 outbreak
938	ERR108477	ERP000192	NA	NA	NA	NA	99.29	132.129	3771	Bj-MG3	Europe/Russia W148 outbreak	Bmyc12	ST10	gr3	-	+	+	-	-	+	2.2.1	C	G	T		modern	Europe/Russia W148 outbreak
939	ERR108488	ERP000192	Russia	Samara	Russia	1	99.32	127.824	3771	Bj-MG3	Europe/Russia W148 outbreak	Bmyc12	ST10	gr3	-	+	+	-	-	+	2.2.1	C	G	T		modern	Europe/Russia W148 outbreak
940	ERR108499	ERP000192	Russia	Samara	Russia	1	99.44	131.673	3771	Bj-MG3	Europe/Russia W148 outbreak	Bmyc12	ST10	gr3	-	+	+	-	-	+	2.2.1	C	G	T		modern	Europe/Russia W148 outbreak
941	ERR108514	ERP000192	Russia	Samara	Russia	1	99.40	136.762	3771	Bj-MG3	Europe/Russia W148 outbreak	Bmyc12	ST10	gr3	-	+	+	-	-	+	2.2.1	C	G	T		modern	Europe/Russia W148 outbreak
942	ERR114457	ERP000276	NA	NA	NA	NA	99.30	98.7211	3771	Bj-MG3	Europe/Russia W148 outbreak	Bmyc12	ST10	gr3	-	+	+	-	-	+	2.2.1	C	G	T		modern	Europe/Russia W148 outbreak
943	ERR114514	ERP000276	NA	NA	NA	NA	99.42	103.579	3771	Bj-MG3	Europe/Russia W148 outbreak	Bmyc12	ST10	gr3	-	+	+	-	-	+	2.2.1	C	G	T		modern	Europe/Russia W148 outbreak
944	ERR117454	ERP000192	Russia	Samara	Russia	1	99.23	518.327	3771	Bj-MG3	Europe/Russia W148 outbreak	Bmyc12	ST10	gr3	-	+	+	-	-	+	2.2.1	C	G	T		modern	Europe/Russia W148 outbreak
945	ERR117456	ERP000192	Russia	Samara	Russia	1	99.12	413.862	3771	Bj-MG3	Europe/Russia W148 outbreak	Bmyc12	ST10	gr3	-	+	+	-	-	+	2.2.1	C	G	T		modern	Europe/Russia W148 outbreak
946	ERR117463	ERP000192	Russia	Samara	Russia	1	99.21	697.49	3771	Bj-MG3	Europe/Russia W148 outbreak	Bmyc12	ST10	gr3	-	+	+	-	-	+	2.2.1	C	G	T		modern	Europe/Russia W148 outbreak
947	ERR117464	ERP000192	Russia	Samara	Russia	1	99.20	460.259	3771	Bj-MG3	Europe/Russia W148 outbreak	Bmyc12	ST10	gr3	-	+	+	-	-	+	2.2.1	C	G	T		modern	Europe/Russia W148 outbreak
948	ERR117663	ERP000276	NA	NA	NA	NA	99.36	108.493	3771	Bj-MG3	Europe/Russia W148 outbreak	Bmyc12	ST10	gr3	-	+	+	-	-	+	2.2.1	C	G	T		modern	Europe/Russia W148 outbreak
949	ERR117737	ERP000276	NA	NA	NA	NA	99.34	328.178	3771	Bj-MG3	Europe/Russia W148 outbreak	Bmyc12	ST10	gr3	-	+	+	-	-	+	2.2.1	C	G	T		modern	Europe/Russia W148 outbreak
950	ERR133815	ERP000192	Russia	Samara	Russia	1	99.34	261.153	3771	Bj-MG3	Europe/Russia W148 outbreak	Bmyc12	ST10	gr3	-	+	+	-	-	+	2.2.1	C	G	T		modern	Europe/Russia W148 outbreak
951	ERR133837	ERP000192	Russia	Samara	Russia	1	99.37	114.757	3771	Bj-MG3	Europe/Russia W148 outbreak	Bmyc12	ST10	gr3	-	+	+	-	-	+	2.2.1	C	G	T		modern	Europe/Russia W148 outbreak
952	ERR133879	ERP000192	Russia	Samara	Russia	1	99.35	343.135	3771	Bj-MG3	Europe/Russia W148 outbreak	Bmyc12	ST10	gr3	-	+	+	-	-	+	2.2.1	C	G	T		modern	Europe/Russia W148 outbreak
953	ERR133880	ERP000192	Russia	Samara	Russia	1	99.41	208.893	3771	Bj-MG3	Europe/Russia W148 outbreak	Bmyc12	ST10	gr3	-	+	+	-	-	+	2.2.1	C	G	T		modern	Europe/Russia W148 outbreak
954	ERR133884	ERP000192	Russia	Samara	Russia	1	99.39	269.693	3771	Bj-MG3	Europe/Russia W148 outbreak	Bmyc12	ST10	gr3	-	+	+	-	-	+	2.2.1	C	G	T		modern	Europe/Russia W148 outbreak
955	ERR133888	ERP000192	Russia	Samara	Russia	1	99.40	235.768	3771	Bj-MG3	Europe/Russia W148 outbreak	Bmyc12	ST10	gr3	-	+	+	-	-	+	2.2.1	C	G	T		modern	Europe/Russia W148 outbreak
956	ERR133899	ERP000192	Russia	Samara	Russia	1	99.39	206.199	3771	Bj-MG3	Europe/Russia W148 outbreak	Bmyc12	ST10	gr3	-	+	+	-	-	+	2.2.1	C	G	T		modern	Europe/Russia W148 outbreak
957	ERR133900	ERP000192	Russia	Samara	Russia	1	99.42	207.534	3771	Bj-MG3	Europe/Russia W148 outbreak	Bmyc12	ST10	gr3	-	+	+	-	-	+	2.2.1	C	G	T		modern	Europe/Russia W148 outbreak
958	ERR133901	ERP000192	Russia	Samara	Russia	1	99.45	223.572	3771	Bj-MG3	Europe/Russia W148 outbreak	Bmyc12	ST10	gr3	-	+	+	-	-	+	2.2.1	C	G	T		modern	Europe/Russia W148 outbreak
959	ERR133907	ERP000192	Russia	Samara	Russia	1	99.37	184.37	3771	Bj-MG3	Europe/Russia W148 outbreak	Bmyc12	ST10	gr3	-	+	+	-	-	+	2.2.1	C	G	T		modern	Europe/Russia W148 outbreak
960	ERR133916	ERP000192	NA	NA	NA	NA	99.42	424.053	3771	Bj-MG3	Europe/Russia W148 outbreak	Bmyc12	ST10	gr3	-	+	+	-	-	+	2.2.1	C	G	T		modern	Europe/Russia W148 outbreak
961	ERR133918	ERP000192	Russia	Samara	Russia	1	99.61	180.03	3771	Bj-MG3	Europe/Russia W148 outbreak	Bmyc12	ST10	gr3	-	+	+	-	-	+	2.2.1	C	G	T		modern	Europe/Russia W148 outbreak
962	ERR133933	ERP000192	Russia	Samara	Russia	1	99.35	166.301	3771	Bj-MG3	Europe/Russia W148 outbreak	Bmyc12	ST10	gr3	-	+	+	-	-	+	2.2.1	C	G	T		modern	Europe/Russia W148 outbreak
963	ERR133951	ERP000192	Russia	Samara	Russia	1	99.44	202.961	3771	Bj-MG3	Europe/Russia W148 outbreak	Bmyc12	ST10	gr3	-	+	+	-	-	+	2.2.1	C	G	T		modern	Europe/Russia W148 outbreak
964	ERR133982	ERP000192	Russia	Samara	Russia	1	99.38	183.044	3771	Bj-MG3	Europe/Russia W148 outbreak	Bmyc12	ST10	gr3	-	+	+	-	-	+	2.2.1	C	G	T		modern	Europe/Russia W148 outbreak
965	ERR137192	ERP000192	Russia	Samara	Russia	1	99.35	195.744	3771	Bj-MG3	Europe/Russia W148 outbreak	Bmyc12	ST10	gr3	-	+	+	-	-	+	2.2.1	C	G	T		modern	Europe/Russia W148 outbreak
966	ERR137219	ERP000192	Russia	Samara	Russia	1	99.35	181.665	3771	Bj-MG3	Europe/Russia W148 outbreak	Bmyc12	ST10	gr3	-	+	+	-	-	+	2.2.1	C	G	T		modern	Europe/Russia W148 outbreak
967	ERR137231	ERP000192	Russia	Samara	Russia	1	99.32	183.13	3771	Bj-MG3	Europe/Russia W148 outbreak	Bmyc12	ST10	gr3	-	+	+	-	-	+	2.2.1	C	G	T		modern	Europe/Russia W148 outbreak
968	ERR137240	ERP000192	Russia	Samara	Russia	1	99.35	185.404	3771	Bj-MG3	Europe/Russia W148 outbreak	Bmyc12	ST10	gr3	-	+	+	-	-	+	2.2.1	C	G	T		modern	Europe/Russia W148 outbreak
969	ERR137242	ERP000192	Russia	Samara	Russia	1	99.34	199.463	3771	Bj-MG3	Europe/Russia W148 outbreak	Bmyc12	ST10	gr3	-	+	+	-	-	+	2.2.1	C	G	T		modern	Europe/Russia W148 outbreak
970	ERR137243	ERP000192	Russia	Samara	Russia	1	99.30	240.743	3771	Bj-MG3	Europe/Russia W148 outbreak	Bmyc12	ST10	gr3	-	+	+	-	-	+	2.2.1	C	G	T		modern	Europe/Russia W148 outbreak
971	ERR137247	ERP000192	Russia	Samara	Russia	1	99.37	201.599	3771	Bj-MG3	Europe/Russia W148 outbreak	Bmyc12	ST10	gr3	-	+	+	-	-	+	2.2.1	C	G	T		modern	Europe/Russia W148 outbreak
972	ERR137254	ERP000192	Russia	Samara	Russia	1	99.37	193.566	3771	Bj-MG3	Europe/Russia W148 outbreak	Bmyc12	ST10	gr3	-	+	+	-	-	+	2.2.1	C	G	T		modern	Europe/Russia W148 outbreak
973	ERR137255	ERP000192	Russia	Samara	Russia	1	99.25	151.97	3771	Bj-MG3	Europe/Russia W148 outbreak	Bmyc12	ST10	gr3	-	+	+	-	-	+	2.2.1	C	G	T		modern	Europe/Russia W148 outbreak
974	ERR137257	ERP000192	Russia	Samara	Russia	1	99.38	183.855	3771	Bj-MG3	Europe/Russia W148 outbreak	Bmyc12	ST10	gr3	-	+	+	-	-	+	2.2.1	C	G	T		modern	Europe/Russia W148 outbreak
975	ERR137259	ERP000192	Russia	Samara	Russia	1	99.22	205.916	3771	Bj-MG3	Europe/Russia W148 outbreak	Bmyc12	ST10	gr3	-	+	+	-	-	+	2.2.1	C	G	T		modern	Europe/Russia W148 outbreak
976	ERR137282	ERP000192	Russia	Samara	Russia	1	99.35	159.205	3771	Bj-MG3	Europe/Russia W148 outbreak	Bmyc12	ST10	gr3	-	+	+	-	-	+	2.2.1	C	G	T		modern	Europe/Russia W148 outbreak
977	ERR144542	ERP000192	Russia	Samara	Russia	1	99.38	146.295	3771	Bj-MG3	Europe/Russia W148 outbreak	Bmyc12	ST10	gr3	-	+	+	-	-	+	2.2.1	C	G	T		modern	Europe/Russia W148 outbreak
978	ERR144564	ERP000192	Russia	Samara	Russia	1	99.42	148.331	3771	Bj-MG3	Europe/Russia W148 outbreak	Bmyc12	ST10	gr3	-	+	+	-	-	+	2.2.1	C	G	T		modern	Europe/Russia W148 outbreak
979	ERR144570	ERP000192	Russia	Samara	Russia	1	99.40	116.961	3771	Bj-MG3	Europe/Russia W148 outbreak	Bmyc12	ST10	gr3	-	+	+	-	-	+	2.2.1	C	G	T		modern	Europe/Russia W148 outbreak
980	ERR144571	ERP000192	Russia	Samara	Russia	1	99.43	112.304	3771	Bj-MG3	Europe/Russia W148 outbreak	Bmyc12	ST10	gr3	-	+	+	-	-	+	2.2.1	C	G	T		modern	Europe/Russia W148 outbreak
981	ERR144581	ERP000192	Russia	Samara	Russia	1	99.31	121.301	3771	Bj-MG3	Europe/Russia W148 outbreak	Bmyc12	ST10	gr3	-	+	+	-	-	+	2.2.1	C	G	T		modern	Europe/Russia W148 outbreak
982	ERR144584	ERP000192	Russia	Samara	Russia	1	99.37	111.911	3771	Bj-MG3	Europe/Russia W148 outbreak	Bmyc12	ST10	gr3	-	+	+	-	-	+	2.2.1	C	G	T		modern	Europe/Russia W148 outbreak
983	ERR144595	ERP000192	Russia	Samara	Russia	1	99.39	119.113	3771	Bj-MG3	Europe/Russia W148 outbreak	Bmyc12	ST10	gr3	-	+	+	-	-	+	2.2.1	C	G	T		modern	Europe/Russia W148 outbreak
984	ERR144635	ERP000192	Russia	Samara	Russia	1	99.45	240.187	3771	Bj-MG3	Europe/Russia W148 outbreak	Bmyc12	ST10	gr3	-	+	+	-	-	+	2.2.1	C	G	T		modern	Europe/Russia W148 outbreak
985	ERR144607	ERP000192	Russia	Samara	Russia	1	99.38	136.856	3771	Bj-MG3	Europe/Russia W148 outbreak	Bmyc12	ST10	gr3	-	+	+	-	-	+	2.2.1	C	G	T		modern	Europe/Russia W148 outbreak
986	ERR158581	ERP000192	Russia	Samara	Russia	1	99.38	140.267	3771	Bj-MG3	Europe/Russia W148 outbreak	Bmyc12	ST10	gr3	-	+	+	-	-	+	2.2.1	C	G	T		modern	Europe/Russia W148 outbreak
987	ERR158587	ERP000192	Russia	Samara	Russia	1	99.41	163.885	3771	Bj-MG3	Europe/Russia W148 outbreak	Bmyc12	ST10	gr3	-	+	+	-	-	+	2.2.1	C	G	T		modern	Europe/Russia W148 outbreak
988	ERR158589	ERP000192	Russia	Samara	Russia	1	99.37	150.47	3771	Bj-MG3	Europe/Russia W148 outbreak	Bmyc12	ST10	gr3	-	+	+	-	-	+	2.2.1	C	G	T		modern	Europe/Russia W148 outbreak
989	ERR158606	ERP000192	United Kingdom	NA	NA	NA	99.41	157.773	3771	Bj-MG3	Europe/Russia W148 outbreak	Bmyc12	ST10	gr3	-	+	+	-	-	+	2.2.1	C	G	T		modern	Europe/Russia W148 outbreak
990	ERR158608	ERP000192	United Kingdom	NA	NA	NA	99.34	179.133	3771	Bj-MG3	Europe/Russia W148 outbreak	Bmyc12	ST10	gr3	-	+	+	-	-	+	2.2.1	C	G	T		modern	Europe/Russia W148 outbreak
991	ERR227976	ERP000192	Russia	Samara	Russia	1	99.42	62.3812	3771	Bj-MG3	Europe/Russia W148 outbreak	Bmyc12	ST10	gr3	-	+	+	-	-	+	2.2.1	C	G	T		modern	Europe/Russia W148 outbreak
992	ERR227977	ERP000192	Russia	Samara	Russia	1	99.44	60.0859	3771	Bj-MG3	Europe/Russia W148 outbreak	Bmyc12	ST10	gr3	-	+	+	-	-	+	2.2.1	C	G	T		modern	Europe/Russia W148 outbreak
993	ERR227982	ERP000192	Russia	Samara	Russia	1	99.43	93.4946	3771	Bj-MG3	Europe/Russia W148 outbreak	Bmyc12	ST10	gr3	-	+	+	-	-	+	2.2.1	C	G	T		modern	Europe/Russia W148 outbreak
994	ERR228006	ERP000192	Russia	Samara	Russia	1	99.42	56.8381	3771	Bj-MG3	Europe/Russia W148 outbreak	Bmyc12	ST10	gr3	-	+	+	-	-	+	2.2.1	C	G	T		modern	Europe/Russia W148 outbreak
995	ERR228028	ERP000192	Russia	Samara	Russia	1	99.42	61.827	3771	Bj-MG3	Europe/Russia W148 outbreak	Bmyc12	ST10	gr3	-	+	+	-	-	+	2.2.1	C	G	T		modern	Europe/Russia W148 outbreak
996	ERR228039	ERP000192	Russia	Samara	Russia	1	99.46	156.026	3771	Bj-MG3	Europe/Russia W148 outbreak	Bmyc12	ST10	gr3	-	+	+	-	-	+	2.2.1	C	G	T		modern	Europe/Russia W148 outbreak
997	ERR228040	ERP000192	Russia	Samara	Russia	1	99.44	72.8596	3771	Bj-MG3	Europe/Russia W148 outbreak	Bmyc12	ST10	gr3	-	+	+	-	-	+	2.2.1	C	G	T		modern	Europe/Russia W148 outbreak
998	ERR228051	ERP000192	NA	NA	NA	NA	99.45	137.069	3771	Bj-MG3	Europe/Russia W148 outbreak	Bmyc12	ST10	gr3	-	+	+	-	-	+	2.2.1	C	G	T		modern	Europe/Russia W148 outbreak
999	ERR229936	ERP000192	Russia	Samara	Russia	1	99.27	106.805	3771	Bj-MG3	Europe/Russia W148 outbreak	Bmyc12	ST10	gr3	-	+	+	-	-	+	2.2.1	C	G	T		modern	Europe/Russia W148 outbreak
1000	ERR229949	ERP000192	Russia	Samara	Russia	1	99.23	105.336	3771	Bj-MG3	Europe/Russia W148 outbreak	Bmyc12	ST10	gr3	-	+	+	-	-	+	2.2.1	C	G	T		modern	Europe/Russia W148 outbreak
1001	ERR229955	ERP000192	Russia	Samara	Russia	1	99.22	98.4649	3771	Bj-MG3	Europe/Russia W148 outbreak	Bmyc12	ST10	gr3	-	+	+	-	-	+	2.2.1	C	G	T		modern	Europe/Russia W148 outbreak
1002	ERR229964	ERP000192	Russia	Samara	Russia	1	99.23	85.3497	3771	Bj-MG3	Europe/Russia W148 outbreak	Bmyc12	ST10	gr3	-	+	+	-	-	+	2.2.1	C	G	T		modern	Europe/Russia W148 outbreak
1003	ERR229969	ERP000192	Russia	Samara	Russia	1	99.24	90.2629	3771	Bj-MG3	Europe/Russia W148 outbreak	Bmyc12	ST10	gr3	-	+	+	-	-	+	2.2.1	C	G	T		modern	Europe/Russia W148 outbreak
1004	ERR229976	ERP000192	Russia	Samara	Russia	1	99.24	85.0055	3771	Bj-MG3	Europe/Russia W148 outbreak	Bmyc12	ST10	gr3	-	+	+	-	-	+	2.2.1	C	G	T		modern	Europe/Russia W148 outbreak
1005	ERR229982	ERP000192	Russia	Samara	Russia	1	99.24	88.2221	3771	Bj-MG3	Europe/Russia W148 outbreak	Bmyc12	ST10	gr3	-	+	+	-	-	+	2.2.1	C	G	T		modern	Europe/Russia W148 outbreak
1006	ERR229995	ERP000192	Russia	Samara	Russia	1	99.24	97.3278	3771	Bj-MG3	Europe/Russia W148 outbreak	Bmyc12	ST10	gr3	-	+	+	-	-	+	2.2.1	C	G	T		modern	Europe/Russia W148 outbreak
1007	ERR230007	ERP000192	Russia	Samara	Russia	1	99.26	103.619	3771	Bj-MG3	Europe/Russia W148 outbreak	Bmyc12	ST10	gr3	-	+	+	-	-	+	2.2.1	C	G	T		modern	Europe/Russia W148 outbreak
1008	ERR234584	ERP000192	Russia	Samara	Russia	1	99.36	82.7109	3771	Bj-MG3	Europe/Russia W148 outbreak	Bmyc12	ST10	gr3	-	+	+	-	-	+	2.2.1	C	G	T		modern	Europe/Russia W148 outbreak
1009	ERR234597	ERP000192	Russia	Samara	Russia	1	99.35	85.4882	3771	Bj-MG3	Europe/Russia W148 outbreak	Bmyc12	ST10	gr3	-	+	+	-	-	+	2.2.1	C	G	T		modern	Europe/Russia W148 outbreak
1010	ERR234600	ERP000192	Russia	Samara	Russia	1	99.39	113.15	3771	Bj-MG3	Europe/Russia W148 outbreak	Bmyc12	ST10	gr3	-	+	+	-	-	+	2.2.1	C	G	T		modern	Europe/Russia W148 outbreak
1011	ERR234607	ERP000192	Russia	Samara	Russia	1	99.38	69.0478	3771	Bj-MG3	Europe/Russia W148 outbreak	Bmyc12	ST10	gr3	-	+	+	-	-	+	2.2.1	C	G	T		modern	Europe/Russia W148 outbreak
1012	ERR234610	ERP000192	Russia	Samara	Russia	1	99.37	56.9856	3771	Bj-MG3	Europe/Russia W148 outbreak	Bmyc12	ST10	gr3	-	+	+	-	-	+	2.2.1	C	G	T		modern	Europe/Russia W148 outbreak
1013	ERR234630	ERP000192	Russia	Samara	Russia	1	99.41	85.3871	3771	Bj-MG3	Europe/Russia W148 outbreak	Bmyc12	ST10	gr3	-	+	+	-	-	+	2.2.1	C	G	T		modern	Europe/Russia W148 outbreak
1014	ERR234632	ERP000192	Russia	Samara	Russia	1	99.39	91.8193	3771	Bj-MG3	Europe/Russia W148 outbreak	Bmyc12	ST10	gr3	-	+	+	-	-	+	2.2.1	C	G	T		modern	Europe/Russia W148 outbreak
1015	ERR234639	ERP000192	Russia	Samara	Russia	1	99.44	136.38	3771	Bj-MG3	Europe/Russia W148 outbreak	Bmyc12	ST10	gr3	-	+	+	-	-	+	2.2.1	C	G	T		modern	Europe/Russia W148 outbreak
1016	ERR234644	ERP000192	Russia	Samara	Russia	1	99.33	85.9917	3771	Bj-MG3	Europe/Russia W148 outbreak	Bmyc12	ST10	gr3	-	+	+	-	-	+	2.2.1	C	G	T		modern	Europe/Russia W148 outbreak
1017	ERR234649	ERP000192	Russia	Samara	Russia	1	99.43	110.146	3771	Bj-MG3	Europe/Russia W148 outbreak	Bmyc12	ST10	gr3	-	+	+	-	-	+	2.2.1	C	G	T		modern	Europe/Russia W148 outbreak
1018	ERR234650	ERP000192	Russia	Samara	Russia	1	99.42	127.941	3771	Bj-MG3	Europe/Russia W148 outbreak	Bmyc12	ST10	gr3	-	+	+	-	-	+	2.2.1	C	G	T		modern	Europe/Russia W148 outbreak
1019	ERR234651	ERP000192	Russia	Samara	Russia	1	99.44	134.676	3771	Bj-MG3	Europe/Russia W148 outbreak	Bmyc12	ST10	gr3	-	+	+	-	-	+	2.2.1	C	G	T		modern	Europe/Russia W148 outbreak
1020	ERR234656	ERP000192	Russia	Samara	Russia	1	99.44	181.315	3771	Bj-MG3	Europe/Russia W148 outbreak	Bmyc12	ST10	gr3	-	+	+	-	-	+	2.2.1	C	G	T		modern	Europe/Russia W148 outbreak
1021	ERR234662	ERP000192	Russia	Samara	Russia	1	99.43	177.15	3771	Bj-MG3	Europe/Russia W148 outbreak	Bmyc12	ST10	gr3	-	+	+	-	-	+	2.2.1	C	G	T		modern	Europe/Russia W148 outbreak
1022	ERR234668	ERP000192	Russia	Samara	Russia	1	99.45	212.447	3771	Bj-MG3	Europe/Russia W148 outbreak	Bmyc12	ST10	gr3	-	+	+	-	-	+	2.2.1	C	G	T		modern	Europe/Russia W148 outbreak
1023	ERR270679	ERP000276	NA	NA	NA	NA	98.91	112.41	3771	Bj-MG3	Europe/Russia W148 outbreak	Bmyc12	ST10	gr3	-	+	+	-	-	+	2.2.1	C	G	T		modern	Europe/Russia W148 outbreak
1024	ERR275226	ERP002652	Portugal	Lisbon	NA	8	99.29	198.197	3771	Bj-MG3	Europe/Russia W148 outbreak	Bmyc12	ST10	gr3	-	+	+	-	-	+	2.2.1	C	G	T		modern	Europe/Russia W148 outbreak
1025	ERR278569	ERP000276	NA	NA	NA	NA	99.54	111.754	3771	Bj-MG3	Europe/Russia W148 outbreak	Bmyc12	ST10	gr3	-	+	+	-	-	+	2.2.1	C	G	T		modern	Europe/Russia W148 outbreak
1026	ERR386928	ERP000276	NA	NA	NA	NA	99.40	90.7843	3771	Bj-MG3	Europe/Russia W148 outbreak	Bmyc12	ST10	gr3	-	+	+	-	-	+	2.2.1	C	G	T		modern	Europe/Russia W148 outbreak
1027	ERR551090	ERP006989	NA	NA	Russia	11	98.56	74.3387	3771	Bj-MG3	Europe/Russia W148 outbreak	Bmyc12	ST10	gr3	-	+	+	-	-	+	2.2.1	C	G	T		modern	Europe/Russia W148 outbreak
1028	ERR551212	ERP006989	NA	NA	Russia	11	98.78	91.4583	3771	Bj-MG3	Europe/Russia W148 outbreak	Bmyc12	ST10	gr3	-	+	+	-	-	+	2.2.1	C	G	T		modern	Europe/Russia W148 outbreak
1029	ERR551311	ERP006989	NA	NA	Russia	11	99.04	160.877	3771	Bj-MG3	Europe/Russia W148 outbreak	Bmyc12	ST10	gr3	-	+	+	-	-	+	2.2.1	C	G	T		modern	Europe/Russia W148 outbreak
1030	ERR551494	ERP006989	NA	NA	Turkmenistan	11	98.28	81.7258	3771	Bj-MG3	Europe/Russia W148 outbreak	Bmyc12	ST10	gr3	-	+	+	-	-	+	2.2.1	C	G	T		modern	Europe/Russia W148 outbreak
1031	ERR551554	ERP006989	NA	NA	Abkhazia	11	94.57	73.424	3771	Bj-MG3	Europe/Russia W148 outbreak	Bmyc12	ST10	gr3	-	+	+	-	-	+	2.2.1	C	G	T		modern	Europe/Russia W148 outbreak
1032	ERR552090	ERP006989	NA	NA	Germany	11	98.64	147.143	3771	Bj-MG3	Europe/Russia W148 outbreak	Bmyc12	ST10	gr3	-	+	+	-	-	+	2.2.1	C	G	T		modern	Europe/Russia W148 outbreak
1033	ERR552136	ERP006989	NA	NA	Russia	11	98.98	111.753	3771	Bj-MG3	Europe/Russia W148 outbreak	Bmyc12	ST10	gr3	-	+	+	-	-	+	2.2.1	C	G	T		modern	Europe/Russia W148 outbreak
1034	ERR552141	ERP006989	NA	NA	Russia	11	98.48	133.844	3771	Bj-MG3	Europe/Russia W148 outbreak	Bmyc12	ST10	gr3	-	+	+	-	-	+	2.2.1	C	G	T		modern	Europe/Russia W148 outbreak
1035	ERR552429	ERP006989	NA	NA	Russia	11	95.26	73.8997	3771	Bj-MG3	Europe/Russia W148 outbreak	Bmyc12	ST10	gr3	-	+	+	-	-	+	2.2.1	C	G	T		modern	Europe/Russia W148 outbreak
1036	ERR552482	ERP006989	NA	NA	Abkhazia	11	99.28	139.332	3771	Bj-MG3	Europe/Russia W148 outbreak	Bmyc12	ST10	gr3	-	+	+	-	-	+	2.2.1	C	G	T		modern	Europe/Russia W148 outbreak
1037	ERR552580	ERP006989	NA	NA	Uzbekistan	11	93.61	77.2404	3771	Bj-MG3	Europe/Russia W148 outbreak	Bmyc12	ST10	gr3	-	+	+	-	-	+	2.2.1	C	G	T		modern	Europe/Russia W148 outbreak
1038	ERR552668	ERP006989	NA	NA	Germany	11	98.57	56.3273	3771	Bj-MG3	Europe/Russia W148 outbreak	Bmyc12	ST10	gr3	-	+	+	-	-	+	2.2.1	C	G	T		modern	Europe/Russia W148 outbreak
1039	ERR553068	ERP006989	NA	NA	Uzbekistan	11	99.02	69.3846	3771	Bj-MG3	Europe/Russia W148 outbreak	Bmyc12	ST10	gr3	-	+	+	-	-	+	2.2.1	C	G	T		modern	Europe/Russia W148 outbreak
1040	ERR553237	ERP006989	NA	NA	Abkhazia	11	98.44	74.9437	3771	Bj-MG3	Europe/Russia W148 outbreak	Bmyc12	ST10	gr3	-	+	+	-	-	+	2.2.1	C	G	T		modern	Europe/Russia W148 outbreak
1041	SRR1162700	TB-ARC - Belarus	Belarus	NA	NA	NA	92.75	70.876	3771	Bj-MG3	Europe/Russia W148 outbreak	Bmyc12	ST10	gr3	-	+	+	-	-	+	2.2.1	C	G	T		modern	Europe/Russia W148 outbreak
1042	SRR1162853	TB-ARC - Belarus	Belarus	NA	NA	NA	92.52	54.1072	3771	Bj-MG3	Europe/Russia W148 outbreak	Bmyc12	ST10	gr3	-	+	+	-	-	+	2.2.1	C	G	T		modern	Europe/Russia W148 outbreak
1043	SRR1162947	TB-ARC - Belarus	Belarus	NA	NA	NA	97.51	146.172	3771	Bj-MG3	Europe/Russia W148 outbreak	Bmyc12	ST10	gr3	-	+	+	-	-	+	2.2.1	C	G	T		modern	Europe/Russia W148 outbreak
1044	SRR1162952	TB-ARC - Belarus	Belarus	NA	NA	NA	95.43	133.839	3771	Bj-MG3	Europe/Russia W148 outbreak	Bmyc12	ST10	gr3	-	+	+	-	-	+	2.2.1	C	G	T		modern	Europe/Russia W148 outbreak
1045	SRR1162953	TB-ARC - Belarus	Belarus	NA	NA	NA	98.00	88.1148	3771	Bj-MG3	Europe/Russia W148 outbreak	Bmyc12	ST10	gr3	-	+	+	-	-	+	2.2.1	C	G	T		modern	Europe/Russia W148 outbreak
1046	SRR1162966	TB-ARC - Belarus	Belarus	NA	NA	NA	97.42	84.987	3771	Bj-MG3	Europe/Russia W148 outbreak	Bmyc12	ST10	gr3	-	+	+	-	-	+	2.2.1	C	G	T		modern	Europe/Russia W148 outbreak
1047	SRR1162977	TB-ARC - Belarus	Belarus	NA	NA	NA	97.67	83.7539	3771	Bj-MG3	Europe/Russia W148 outbreak	Bmyc12	ST10	gr3	-	+	+	-	-	+	2.2.1	C	G	T		modern	Europe/Russia W148 outbreak
1048	SRR1162980	TB-ARC - Belarus	Belarus	NA	NA	NA	97.85	94.7835	3771	Bj-MG3	Europe/Russia W148 outbreak	Bmyc12	ST10	gr3	-	+	+	-	-	+	2.2.1	C	G	T		modern	Europe/Russia W148 outbreak
1049	SRR1163002	TB-ARC - Belarus	Belarus	NA	NA	NA	98.07	78.4573	3771	Bj-MG3	Europe/Russia W148 outbreak	Bmyc12	ST10	gr3	-	+	+	-	-	+	2.2.1	C	G	T		modern	Europe/Russia W148 outbreak
1050	SRR1163003	TB-ARC - Belarus	Belarus	NA	NA	NA	92.61	53.4907	3771	Bj-MG3	Europe/Russia W148 outbreak	Bmyc12	ST10	gr3	-	+	+	-	-	+	2.2.1	C	G	T		modern	Europe/Russia W148 outbreak
1051	SRR1163021	TB-ARC - Belarus	Belarus	NA	NA	NA	97.22	127.018	3771	Bj-MG3	Europe/Russia W148 outbreak	Bmyc12	ST10	gr3	-	+	+	-	-	+	2.2.1	C	G	T		modern	Europe/Russia W148 outbreak
1052	SRR1163023	TB-ARC - Belarus	Belarus	NA	NA	NA	97.91	176.689	3771	Bj-MG3	Europe/Russia W148 outbreak	Bmyc12	ST10	gr3	-	+	+	-	-	+	2.2.1	C	G	T		modern	Europe/Russia W148 outbreak
1053	SRR1163025	TB-ARC - Belarus	Belarus	NA	NA	NA	98.10	83.2943	3771	Bj-MG3	Europe/Russia W148 outbreak	Bmyc12	ST10	gr3	-	+	+	-	-	+	2.2.1	C	G	T		modern	Europe/Russia W148 outbreak
1054	SRR1163050	TB-ARC - Belarus	Belarus	NA	NA	NA	96.34	160.452	3771	Bj-MG3	Europe/Russia W148 outbreak	Bmyc12	ST10	gr3	-	+	+	-	-	+	2.2.1	C	G	T		modern	Europe/Russia W148 outbreak
1055	SRR1163079	TB-ARC - Belarus	Belarus	NA	NA	NA	96.21	96.3693	3771	Bj-MG3	Europe/Russia W148 outbreak	Bmyc12	ST10	gr3	-	+	+	-	-	+	2.2.1	C	G	T		modern	Europe/Russia W148 outbreak
1056	SRR1163080	TB-ARC - Belarus	Belarus	NA	NA	NA	97.60	85.8376	3771	Bj-MG3	Europe/Russia W148 outbreak	Bmyc12	ST10	gr3	-	+	+	-	-	+	2.2.1	C	G	T		modern	Europe/Russia W148 outbreak
1057	SRR1163081	TB-ARC - Belarus	Belarus	NA	NA	NA	97.44	90.2017	3771	Bj-MG3	Europe/Russia W148 outbreak	Bmyc12	ST10	gr3	-	+	+	-	-	+	2.2.1	C	G	T		modern	Europe/Russia W148 outbreak
1058	SRR1163101	TB-ARC - Belarus	Belarus	NA	NA	NA	97.34	153.045	3771	Bj-MG3	Europe/Russia W148 outbreak	Bmyc12	ST10	gr3	-	+	+	-	-	+	2.2.1	C	G	T		modern	Europe/Russia W148 outbreak
1059	SRR1163104	TB-ARC - Belarus	Belarus	NA	NA	NA	97.93	75.9145	3771	Bj-MG3	Europe/Russia W148 outbreak	Bmyc12	ST10	gr3	-	+	+	-	-	+	2.2.1	C	G	T		modern	Europe/Russia W148 outbreak
1060	SRR1163114	TB-ARC - Belarus	Belarus	NA	NA	NA	97.67	83.817	3771	Bj-MG3	Europe/Russia W148 outbreak	Bmyc12	ST10	gr3	-	+	+	-	-	+	2.2.1	C	G	T		modern	Europe/Russia W148 outbreak
1061	SRR1163121	TB-ARC - Belarus	Belarus	NA	NA	NA	97.86	101.445	3771	Bj-MG3	Europe/Russia W148 outbreak	Bmyc12	ST10	gr3	-	+	+	-	-	+	2.2.1	C	G	T		modern	Europe/Russia W148 outbreak
1062	SRR1163126	TB-ARC - Belarus	Belarus	NA	NA	NA	98.08	65.6272	3771	Bj-MG3	Europe/Russia W148 outbreak	Bmyc12	ST10	gr3	-	+	+	-	-	+	2.2.1	C	G	T		modern	Europe/Russia W148 outbreak
1063	SRR1163135	TB-ARC - Belarus	Belarus	NA	NA	NA	97.79	180.997	3771	Bj-MG3	Europe/Russia W148 outbreak	Bmyc12	ST10	gr3	-	+	+	-	-	+	2.2.1	C	G	T		modern	Europe/Russia W148 outbreak
1064	SRR1163139	TB-ARC - Belarus	Belarus	NA	NA	NA	97.90	100.413	3771	Bj-MG3	Europe/Russia W148 outbreak	Bmyc12	ST10	gr3	-	+	+	-	-	+	2.2.1	C	G	T		modern	Europe/Russia W148 outbreak
1065	SRR1163145	TB-ARC - Belarus	Belarus	NA	NA	NA	97.35	114.417	3771	Bj-MG3	Europe/Russia W148 outbreak	Bmyc12	ST10	gr3	-	+	+	-	-	+	2.2.1	C	G	T		modern	Europe/Russia W148 outbreak
1066	SRR1163177	TB-ARC - Belarus	Belarus	NA	NA	NA	97.88	57.6432	3771	Bj-MG3	Europe/Russia W148 outbreak	Bmyc12	ST10	gr3	-	+	+	-	-	+	2.2.1	C	G	T		modern	Europe/Russia W148 outbreak
1067	SRR1163178	TB-ARC - Belarus	Belarus	NA	NA	NA	97.63	82.4868	3771	Bj-MG3	Europe/Russia W148 outbreak	Bmyc12	ST10	gr3	-	+	+	-	-	+	2.2.1	C	G	T		modern	Europe/Russia W148 outbreak
1068	SRR1163198	TB-ARC - Belarus	Belarus	NA	NA	NA	97.72	81.8503	3771	Bj-MG3	Europe/Russia W148 outbreak	Bmyc12	ST10	gr3	-	+	+	-	-	+	2.2.1	C	G	T		modern	Europe/Russia W148 outbreak
1069	SRR1163202	TB-ARC - Belarus	Belarus	NA	NA	NA	97.41	106.589	3771	Bj-MG3	Europe/Russia W148 outbreak	Bmyc12	ST10	gr3	-	+	+	-	-	+	2.2.1	C	G	T		modern	Europe/Russia W148 outbreak
1070	SRR1163211	TB-ARC - Belarus	Belarus	NA	NA	NA	97.28	80.0873	3771	Bj-MG3	Europe/Russia W148 outbreak	Bmyc12	ST10	gr3	-	+	+	-	-	+	2.2.1	C	G	T		modern	Europe/Russia W148 outbreak
1071	SRR1163298	TB-ARC - Belarus	Belarus	NA	NA	NA	97.94	99.3125	3771	Bj-MG3	Europe/Russia W148 outbreak	Bmyc12	ST10	gr3	-	+	+	-	-	+	2.2.1	C	G	T		modern	Europe/Russia W148 outbreak
1072	SRR1163299	TB-ARC - Belarus	Belarus	NA	NA	NA	97.27	79.3622	3771	Bj-MG3	Europe/Russia W148 outbreak	Bmyc12	ST10	gr3	-	+	+	-	-	+	2.2.1	C	G	T		modern	Europe/Russia W148 outbreak
1073	SRR1163310	TB-ARC - Belarus	Belarus	NA	NA	NA	97.97	174.905	3771	Bj-MG3	Europe/Russia W148 outbreak	Bmyc12	ST10	gr3	-	+	+	-	-	+	2.2.1	C	G	T		modern	Europe/Russia W148 outbreak
1074	SRR1163313	TB-ARC - Belarus	Belarus	NA	NA	NA	97.35	151.518	3771	Bj-MG3	Europe/Russia W148 outbreak	Bmyc12	ST10	gr3	-	+	+	-	-	+	2.2.1	C	G	T		modern	Europe/Russia W148 outbreak
1075	SRR1163314	TB-ARC - Belarus	Belarus	NA	NA	NA	97.78	81.045	3771	Bj-MG3	Europe/Russia W148 outbreak	Bmyc12	ST10	gr3	-	+	+	-	-	+	2.2.1	C	G	T		modern	Europe/Russia W148 outbreak
1076	SRR1163318	TB-ARC - Belarus	Belarus	NA	NA	NA	97.83	178.893	3771	Bj-MG3	Europe/Russia W148 outbreak	Bmyc12	ST10	gr3	-	+	+	-	-	+	2.2.1	C	G	T		modern	Europe/Russia W148 outbreak
1077	SRR1163325	TB-ARC - Belarus	Belarus	NA	NA	NA	97.41	113.148	3771	Bj-MG3	Europe/Russia W148 outbreak	Bmyc12	ST10	gr3	-	+	+	-	-	+	2.2.1	C	G	T		modern	Europe/Russia W148 outbreak
1078	SRR1163326	TB-ARC - Belarus	Belarus	NA	NA	NA	97.89	93.9451	3771	Bj-MG3	Europe/Russia W148 outbreak	Bmyc12	ST10	gr3	-	+	+	-	-	+	2.2.1	C	G	T		modern	Europe/Russia W148 outbreak
1079	SRR1163330	TB-ARC - Belarus	Belarus	NA	NA	NA	98.11	64.9878	3771	Bj-MG3	Europe/Russia W148 outbreak	Bmyc12	ST10	gr3	-	+	+	-	-	+	2.2.1	C	G	T		modern	Europe/Russia W148 outbreak
1080	SRR1163332	TB-ARC - Belarus	Belarus	NA	NA	NA	97.46	105.721	3771	Bj-MG3	Europe/Russia W148 outbreak	Bmyc12	ST10	gr3	-	+	+	-	-	+	2.2.1	C	G	T		modern	Europe/Russia W148 outbreak
1081	SRR1163336	TB-ARC - Belarus	Belarus	NA	NA	NA	95.44	132.734	3771	Bj-MG3	Europe/Russia W148 outbreak	Bmyc12	ST10	gr3	-	+	+	-	-	+	2.2.1	C	G	T		modern	Europe/Russia W148 outbreak
1082	SRR1163348	TB-ARC - Belarus	Belarus	NA	NA	NA	96.38	158.988	3771	Bj-MG3	Europe/Russia W148 outbreak	Bmyc12	ST10	gr3	-	+	+	-	-	+	2.2.1	C	G	T		modern	Europe/Russia W148 outbreak
1083	SRR1163349	TB-ARC - Belarus	Belarus	NA	NA	NA	97.67	84.9047	3771	Bj-MG3	Europe/Russia W148 outbreak	Bmyc12	ST10	gr3	-	+	+	-	-	+	2.2.1	C	G	T		modern	Europe/Russia W148 outbreak
1084	SRR1163354	TB-ARC - Belarus	Belarus	NA	NA	NA	98.14	77.5405	3771	Bj-MG3	Europe/Russia W148 outbreak	Bmyc12	ST10	gr3	-	+	+	-	-	+	2.2.1	C	G	T		modern	Europe/Russia W148 outbreak
1085	SRR1163369	TB-ARC - Belarus	Belarus	NA	NA	NA	97.55	84.852	3771	Bj-MG3	Europe/Russia W148 outbreak	Bmyc12	ST10	gr3	-	+	+	-	-	+	2.2.1	C	G	T		modern	Europe/Russia W148 outbreak
1086	SRR1163380	TB-ARC - Belarus	Belarus	NA	NA	NA	97.69	81.6921	3771	Bj-MG3	Europe/Russia W148 outbreak	Bmyc12	ST10	gr3	-	+	+	-	-	+	2.2.1	C	G	T		modern	Europe/Russia W148 outbreak
1087	SRR1163387	TB-ARC - Belarus	Belarus	NA	NA	NA	97.49	89.2202	3771	Bj-MG3	Europe/Russia W148 outbreak	Bmyc12	ST10	gr3	-	+	+	-	-	+	2.2.1	C	G	T		modern	Europe/Russia W148 outbreak
1088	SRR1163392	TB-ARC - Belarus	Belarus	NA	NA	NA	97.24	125.596	3771	Bj-MG3	Europe/Russia W148 outbreak	Bmyc12	ST10	gr3	-	+	+	-	-	+	2.2.1	C	G	T		modern	Europe/Russia W148 outbreak
1089	SRR1163397	TB-ARC - Belarus	Belarus	NA	NA	NA	97.49	84.1024	3771	Bj-MG3	Europe/Russia W148 outbreak	Bmyc12	ST10	gr3	-	+	+	-	-	+	2.2.1	C	G	T		modern	Europe/Russia W148 outbreak
1090	SRR1163404	TB-ARC - Belarus	Belarus	NA	NA	NA	97.91	100.516	3771	Bj-MG3	Europe/Russia W148 outbreak	Bmyc12	ST10	gr3	-	+	+	-	-	+	2.2.1	C	G	T		modern	Europe/Russia W148 outbreak
1091	SRR1163406	TB-ARC - Belarus	Belarus	NA	NA	NA	97.60	83.9445	3771	Bj-MG3	Europe/Russia W148 outbreak	Bmyc12	ST10	gr3	-	+	+	-	-	+	2.2.1	C	G	T		modern	Europe/Russia W148 outbreak
1092	SRR1163407	TB-ARC - Belarus	Belarus	NA	NA	NA	97.74	82.9208	3771	Bj-MG3	Europe/Russia W148 outbreak	Bmyc12	ST10	gr3	-	+	+	-	-	+	2.2.1	C	G	T		modern	Europe/Russia W148 outbreak
1093	SRR1163423	TB-ARC - Belarus	Belarus	NA	NA	NA	98.05	87.2884	3771	Bj-MG3	Europe/Russia W148 outbreak	Bmyc12	ST10	gr3	-	+	+	-	-	+	2.2.1	C	G	T		modern	Europe/Russia W148 outbreak
1094	SRR1163429	TB-ARC - Belarus	Belarus	NA	NA	NA	98.14	82.4446	3771	Bj-MG3	Europe/Russia W148 outbreak	Bmyc12	ST10	gr3	-	+	+	-	-	+	2.2.1	C	G	T		modern	Europe/Russia W148 outbreak
1095	SRR1163431	TB-ARC - Belarus	Belarus	NA	NA	NA	97.98	74.9303	3771	Bj-MG3	Europe/Russia W148 outbreak	Bmyc12	ST10	gr3	-	+	+	-	-	+	2.2.1	C	G	T		modern	Europe/Russia W148 outbreak
1096	SRR1163432	TB-ARC - Belarus	Belarus	NA	NA	NA	97.95	57.2	3771	Bj-MG3	Europe/Russia W148 outbreak	Bmyc12	ST10	gr3	-	+	+	-	-	+	2.2.1	C	G	T		modern	Europe/Russia W148 outbreak
1097	SRR1165524	TB-ARC - Belarus	Belarus	NA	NA	NA	92.87	62.9683	3771	Bj-MG3	Europe/Russia W148 outbreak	Bmyc12	ST10	gr3	-	+	+	-	-	+	2.2.1	C	G	T		modern	Europe/Russia W148 outbreak
1098	SRR1165549	TB-ARC - Belarus	Belarus	NA	NA	NA	92.93	63.9577	3771	Bj-MG3	Europe/Russia W148 outbreak	Bmyc12	ST10	gr3	-	+	+	-	-	+	2.2.1	C	G	T		modern	Europe/Russia W148 outbreak
1099	SRR1166179	TB-ARC - Belarus	Belarus	NA	NA	NA	98.24	66.7051	3771	Bj-MG3	Europe/Russia W148 outbreak	Bmyc12	ST10	gr3	-	+	+	-	-	+	2.2.1	C	G	T		modern	Europe/Russia W148 outbreak
1100	SRR1166187	TB-ARC - Belarus	Belarus	NA	NA	NA	97.28	77.1185	3771	Bj-MG3	Europe/Russia W148 outbreak	Bmyc12	ST10	gr3	-	+	+	-	-	+	2.2.1	C	G	T		modern	Europe/Russia W148 outbreak
1101	SRR1166267	TB-ARC - Belarus	Belarus	NA	NA	NA	96.67	70.3524	3771	Bj-MG3	Europe/Russia W148 outbreak	Bmyc12	ST10	gr3	-	+	+	-	-	+	2.2.1	C	G	T		modern	Europe/Russia W148 outbreak
1102	SRR1166707	TB-ARC - Belarus	Belarus	NA	NA	NA	93.54	73.7121	3771	Bj-MG3	Europe/Russia W148 outbreak	Bmyc12	ST10	gr3	-	+	+	-	-	+	2.2.1	C	G	T		modern	Europe/Russia W148 outbreak
1103	SRR1166879	TB-ARC - Belarus	Belarus	NA	NA	NA	92.27	53.9891	3771	Bj-MG3	Europe/Russia W148 outbreak	Bmyc12	ST10	gr3	-	+	+	-	-	+	2.2.1	C	G	T		modern	Europe/Russia W148 outbreak
1104	SRR1166917	TB-ARC - Belarus	Belarus	NA	NA	NA	98.18	76.8805	3771	Bj-MG3	Europe/Russia W148 outbreak	Bmyc12	ST10	gr3	-	+	+	-	-	+	2.2.1	C	G	T		modern	Europe/Russia W148 outbreak
1105	SRR1166920	TB-ARC - Belarus	Belarus	NA	NA	NA	97.53	144.812	3771	Bj-MG3	Europe/Russia W148 outbreak	Bmyc12	ST10	gr3	-	+	+	-	-	+	2.2.1	C	G	T		modern	Europe/Russia W148 outbreak
1106	SRR1166927	TB-ARC - Belarus	Belarus	NA	NA	NA	90.89	93.9663	3771	Bj-MG3	Europe/Russia W148 outbreak	Bmyc12	ST10	gr3	-	+	+	-	-	+	2.2.1	C	G	T		modern	Europe/Russia W148 outbreak
1107	SRR1168958	TB-ARC - Belarus	Belarus	NA	NA	NA	91.86	144.758	3771	Bj-MG3	Europe/Russia W148 outbreak	Bmyc12	ST10	gr3	-	+	+	-	-	+	2.2.1	C	G	T		modern	Europe/Russia W148 outbreak
1108	SRR1168993	TB-ARC - Belarus	Belarus	NA	NA	NA	90.54	103.914	3771	Bj-MG3	Europe/Russia W148 outbreak	Bmyc12	ST10	gr3	-	+	+	-	-	+	2.2.1	C	G	T		modern	Europe/Russia W148 outbreak
1109	SRR1169036	TB-ARC - Belarus	Belarus	NA	NA	NA	97.36	76.016	3771	Bj-MG3	Europe/Russia W148 outbreak	Bmyc12	ST10	gr3	-	+	+	-	-	+	2.2.1	C	G	T		modern	Europe/Russia W148 outbreak
1110	SRR1169050	TB-ARC - Belarus	Belarus	NA	NA	NA	91.11	120.981	3771	Bj-MG3	Europe/Russia W148 outbreak	Bmyc12	ST10	gr3	-	+	+	-	-	+	2.2.1	C	G	T		modern	Europe/Russia W148 outbreak
1111	SRR1169073	TB-ARC - Belarus	Belarus	NA	NA	NA	91.28	110.137	3771	Bj-MG3	Europe/Russia W148 outbreak	Bmyc12	ST10	gr3	-	+	+	-	-	+	2.2.1	C	G	T		modern	Europe/Russia W148 outbreak
1112	SRR1169074	TB-ARC - Belarus	Belarus	NA	NA	NA	90.94	116.514	3771	Bj-MG3	Europe/Russia W148 outbreak	Bmyc12	ST10	gr3	-	+	+	-	-	+	2.2.1	C	G	T		modern	Europe/Russia W148 outbreak
1113	SRR1169088	TB-ARC - Belarus	Belarus	NA	NA	NA	90.29	113.489	3771	Bj-MG3	Europe/Russia W148 outbreak	Bmyc12	ST10	gr3	-	+	+	-	-	+	2.2.1	C	G	T		modern	Europe/Russia W148 outbreak
1114	SRR1169111	TB-ARC - Belarus	Belarus	NA	NA	NA	96.81	70.1555	3771	Bj-MG3	Europe/Russia W148 outbreak	Bmyc12	ST10	gr3	-	+	+	-	-	+	2.2.1	C	G	T		modern	Europe/Russia W148 outbreak
1115	SRR1169142	TB-ARC - Belarus	Belarus	NA	NA	NA	90.91	120.546	3771	Bj-MG3	Europe/Russia W148 outbreak	Bmyc12	ST10	gr3	-	+	+	-	-	+	2.2.1	C	G	T		modern	Europe/Russia W148 outbreak
1116	SRR1169181	TB-ARC - Belarus	Belarus	NA	NA	NA	98.28	65.6484	3771	Bj-MG3	Europe/Russia W148 outbreak	Bmyc12	ST10	gr3	-	+	+	-	-	+	2.2.1	C	G	T		modern	Europe/Russia W148 outbreak
1117	SRR1172064	TB-ARC - Belarus	Belarus	NA	NA	NA	92.10	122.988	3771	Bj-MG3	Europe/Russia W148 outbreak	Bmyc12	ST10	gr3	-	+	+	-	-	+	2.2.1	C	G	T		modern	Europe/Russia W148 outbreak
1118	SRR1172117	TB-ARC - Belarus	Belarus	NA	NA	NA	92.01	119.3	3771	Bj-MG3	Europe/Russia W148 outbreak	Bmyc12	ST10	gr3	-	+	+	-	-	+	2.2.1	C	G	T		modern	Europe/Russia W148 outbreak
1119	SRR1172183	TB-ARC - Belarus	Belarus	NA	NA	NA	98.14	70.4188	3771	Bj-MG3	Europe/Russia W148 outbreak	Bmyc12	ST10	gr3	-	+	+	-	-	+	2.2.1	C	G	T		modern	Europe/Russia W148 outbreak
1120	SRR1172238	TB-ARC - Belarus	Belarus	NA	NA	NA	92.98	147.497	3771	Bj-MG3	Europe/Russia W148 outbreak	Bmyc12	ST10	gr3	-	+	+	-	-	+	2.2.1	C	G	T		modern	Europe/Russia W148 outbreak
1121	SRR1172288	TB-ARC - Belarus	Belarus	NA	NA	NA	98.14	70.2276	3771	Bj-MG3	Europe/Russia W148 outbreak	Bmyc12	ST10	gr3	-	+	+	-	-	+	2.2.1	C	G	T		modern	Europe/Russia W148 outbreak
1122	SRR1172351	TB-ARC - Belarus	Belarus	NA	NA	NA	92.34	112.268	3771	Bj-MG3	Europe/Russia W148 outbreak	Bmyc12	ST10	gr3	-	+	+	-	-	+	2.2.1	C	G	T		modern	Europe/Russia W148 outbreak
1123	SRR1172387	TB-ARC - Belarus	Belarus	NA	NA	NA	92.44	123.276	3771	Bj-MG3	Europe/Russia W148 outbreak	Bmyc12	ST10	gr3	-	+	+	-	-	+	2.2.1	C	G	T		modern	Europe/Russia W148 outbreak
1124	SRR1172411	TB-ARC - Belarus	Belarus	NA	NA	NA	90.03	144.82	3771	Bj-MG3	Europe/Russia W148 outbreak	Bmyc12	ST10	gr3	-	+	+	-	-	+	2.2.1	C	G	T		modern	Europe/Russia W148 outbreak
1125	SRR1172412	TB-ARC - Belarus	Belarus	NA	NA	NA	91.57	106.472	3771	Bj-MG3	Europe/Russia W148 outbreak	Bmyc12	ST10	gr3	-	+	+	-	-	+	2.2.1	C	G	T		modern	Europe/Russia W148 outbreak
1126	SRR1172711	TB-ARC - Belarus	Belarus	NA	NA	NA	93.03	50.2686	3771	Bj-MG3	Europe/Russia W148 outbreak	Bmyc12	ST10	gr3	-	+	+	-	-	+	2.2.1	C	G	T		modern	Europe/Russia W148 outbreak
1127	SRR1173131	TB-ARC - Belarus	Belarus	NA	NA	NA	92.11	46.155	3771	Bj-MG3	Europe/Russia W148 outbreak	Bmyc12	ST10	gr3	-	+	+	-	-	+	2.2.1	C	G	T		modern	Europe/Russia W148 outbreak
1128	SRR1173192	TB-ARC - Belarus	Belarus	NA	NA	NA	94.33	49.0194	3771	Bj-MG3	Europe/Russia W148 outbreak	Bmyc12	ST10	gr3	-	+	+	-	-	+	2.2.1	C	G	T		modern	Europe/Russia W148 outbreak
1129	SRR1173393	TB-ARC - Belarus	Belarus	NA	NA	NA	96.57	118.467	3771	Bj-MG3	Europe/Russia W148 outbreak	Bmyc12	ST10	gr3	-	+	+	-	-	+	2.2.1	C	G	T		modern	Europe/Russia W148 outbreak
1130	SRR1173628	TB-ARC - Belarus	Belarus	NA	NA	NA	93.93	44.6299	3771	Bj-MG3	Europe/Russia W148 outbreak	Bmyc12	ST10	gr3	-	+	+	-	-	+	2.2.1	C	G	T		modern	Europe/Russia W148 outbreak
1131	SRR1173675	TB-ARC - Belarus	Belarus	NA	NA	NA	94.24	49.2316	3771	Bj-MG3	Europe/Russia W148 outbreak	Bmyc12	ST10	gr3	-	+	+	-	-	+	2.2.1	C	G	T		modern	Europe/Russia W148 outbreak
1132	SRR1173722	TB-ARC - Belarus	Belarus	NA	NA	NA	92.97	39.4733	3771	Bj-MG3	Europe/Russia W148 outbreak	Bmyc12	ST10	gr3	-	+	+	-	-	+	2.2.1	C	G	T		modern	Europe/Russia W148 outbreak
1133	SRR1173750	TB-ARC - Belarus	Belarus	NA	NA	NA	94.77	38.7884	3771	Bj-MG3	Europe/Russia W148 outbreak	Bmyc12	ST10	gr3	-	+	+	-	-	+	2.2.1	C	G	T		modern	Europe/Russia W148 outbreak
1134	SRR1173792	TB-ARC - Belarus	Belarus	NA	NA	NA	94.57	33.7114	3771	Bj-MG3	Europe/Russia W148 outbreak	Bmyc12	ST10	gr3	-	+	+	-	-	+	2.2.1	C	G	T		modern	Europe/Russia W148 outbreak
1135	SRR1173793	TB-ARC - Belarus	Belarus	NA	NA	NA	95.23	38.3846	3771	Bj-MG3	Europe/Russia W148 outbreak	Bmyc12	ST10	gr3	-	+	+	-	-	+	2.2.1	C	G	T		modern	Europe/Russia W148 outbreak
1136	SRR1173875	TB-ARC - Belarus	Belarus	NA	NA	NA	92.72	34.8547	3771	Bj-MG3	Europe/Russia W148 outbreak	Bmyc12	ST10	gr3	-	+	+	-	-	+	2.2.1	C	G	T		modern	Europe/Russia W148 outbreak
1137	SRR1174307	TB-ARC - Belarus	Belarus	NA	NA	NA	97.11	103.187	3771	Bj-MG3	Europe/Russia W148 outbreak	Bmyc12	ST10	gr3	-	+	+	-	-	+	2.2.1	C	G	T		modern	Europe/Russia W148 outbreak
1138	SRR1180923	TB-ARC - Belarus	Belarus	NA	NA	NA	95.67	35.2297	3771	Bj-MG3	Europe/Russia W148 outbreak	Bmyc12	ST10	gr3	-	+	+	-	-	+	2.2.1	C	G	T		modern	Europe/Russia W148 outbreak
1139	SRR1180924	TB-ARC - Belarus	Belarus	NA	NA	NA	94.70	37.1609	3771	Bj-MG3	Europe/Russia W148 outbreak	Bmyc12	ST10	gr3	-	+	+	-	-	+	2.2.1	C	G	T		modern	Europe/Russia W148 outbreak
1140	SRR1180936	TB-ARC - Belarus	Belarus	NA	NA	NA	95.10	37.9687	3771	Bj-MG3	Europe/Russia W148 outbreak	Bmyc12	ST10	gr3	-	+	+	-	-	+	2.2.1	C	G	T		modern	Europe/Russia W148 outbreak
1141	SRR1180937	TB-ARC - Belarus	Belarus	NA	NA	NA	94.46	36.0089	3771	Bj-MG3	Europe/Russia W148 outbreak	Bmyc12	ST10	gr3	-	+	+	-	-	+	2.2.1	C	G	T		modern	Europe/Russia W148 outbreak
1142	SRR1180951	TB-ARC - Belarus	Belarus	NA	NA	NA	95.62	34.5568	3771	Bj-MG3	Europe/Russia W148 outbreak	Bmyc12	ST10	gr3	-	+	+	-	-	+	2.2.1	C	G	T		modern	Europe/Russia W148 outbreak
1143	SRR1180957	TB-ARC - Belarus	Belarus	NA	NA	NA	93.19	51.7268	3771	Bj-MG3	Europe/Russia W148 outbreak	Bmyc12	ST10	gr3	-	+	+	-	-	+	2.2.1	C	G	T		modern	Europe/Russia W148 outbreak
1144	SRR1180963	TB-ARC - Belarus	Belarus	NA	NA	NA	94.16	41.0652	3771	Bj-MG3	Europe/Russia W148 outbreak	Bmyc12	ST10	gr3	-	+	+	-	-	+	2.2.1	C	G	T		modern	Europe/Russia W148 outbreak
1145	SRR1180984	TB-ARC - Belarus	Belarus	NA	NA	NA	93.92	39.6799	3771	Bj-MG3	Europe/Russia W148 outbreak	Bmyc12	ST10	gr3	-	+	+	-	-	+	2.2.1	C	G	T		modern	Europe/Russia W148 outbreak
1146	SRR1180989	TB-ARC - Belarus	Belarus	NA	NA	NA	90.95	42.4169	3771	Bj-MG3	Europe/Russia W148 outbreak	Bmyc12	ST10	gr3	-	+	+	-	-	+	2.2.1	C	G	T		modern	Europe/Russia W148 outbreak
1147	SRR1180990	TB-ARC - Belarus	Belarus	NA	NA	NA	93.42	42.3079	3771	Bj-MG3	Europe/Russia W148 outbreak	Bmyc12	ST10	gr3	-	+	+	-	-	+	2.2.1	C	G	T		modern	Europe/Russia W148 outbreak
1148	SRR1181007	TB-ARC - Belarus	Belarus	NA	NA	NA	93.41	38.4837	3771	Bj-MG3	Europe/Russia W148 outbreak	Bmyc12	ST10	gr3	-	+	+	-	-	+	2.2.1	C	G	T		modern	Europe/Russia W148 outbreak
1149	SRR1181019	TB-ARC - Belarus	Belarus	NA	NA	NA	93.43	36.2744	3771	Bj-MG3	Europe/Russia W148 outbreak	Bmyc12	ST10	gr3	-	+	+	-	-	+	2.2.1	C	G	T		modern	Europe/Russia W148 outbreak
1150	SRR1181025	TB-ARC - Belarus	Belarus	NA	NA	NA	93.61	34.4651	3771	Bj-MG3	Europe/Russia W148 outbreak	Bmyc12	ST10	gr3	-	+	+	-	-	+	2.2.1	C	G	T		modern	Europe/Russia W148 outbreak
1151	SRR1181032	TB-ARC - Belarus	Belarus	NA	NA	NA	94.83	37.8165	3771	Bj-MG3	Europe/Russia W148 outbreak	Bmyc12	ST10	gr3	-	+	+	-	-	+	2.2.1	C	G	T		modern	Europe/Russia W148 outbreak
1152	SRR1181041	TB-ARC - Belarus	Belarus	NA	NA	NA	95.87	35.1391	3771	Bj-MG3	Europe/Russia W148 outbreak	Bmyc12	ST10	gr3	-	+	+	-	-	+	2.2.1	C	G	T		modern	Europe/Russia W148 outbreak
1153	SRR1181045	TB-ARC - Belarus	Belarus	NA	NA	NA	95.02	54.2373	3771	Bj-MG3	Europe/Russia W148 outbreak	Bmyc12	ST10	gr3	-	+	+	-	-	+	2.2.1	C	G	T		modern	Europe/Russia W148 outbreak
1154	SRR1181073	TB-ARC - Belarus	Belarus	NA	NA	NA	93.01	44.2114	3771	Bj-MG3	Europe/Russia W148 outbreak	Bmyc12	ST10	gr3	-	+	+	-	-	+	2.2.1	C	G	T		modern	Europe/Russia W148 outbreak
1155	SRR1181074	TB-ARC - Belarus	Belarus	NA	NA	NA	95.02	35.3284	3771	Bj-MG3	Europe/Russia W148 outbreak	Bmyc12	ST10	gr3	-	+	+	-	-	+	2.2.1	C	G	T		modern	Europe/Russia W148 outbreak
1156	SRR1181080	TB-ARC - Belarus	Belarus	NA	NA	NA	95.84	35.6616	3771	Bj-MG3	Europe/Russia W148 outbreak	Bmyc12	ST10	gr3	-	+	+	-	-	+	2.2.1	C	G	T		modern	Europe/Russia W148 outbreak
1157	SRR1181082	TB-ARC - Belarus	Belarus	NA	NA	NA	95.37	33.9877	3771	Bj-MG3	Europe/Russia W148 outbreak	Bmyc12	ST10	gr3	-	+	+	-	-	+	2.2.1	C	G	T		modern	Europe/Russia W148 outbreak
1158	SRR1181093	TB-ARC - Belarus	Belarus	NA	NA	NA	92.99	47.4904	3771	Bj-MG3	Europe/Russia W148 outbreak	Bmyc12	ST10	gr3	-	+	+	-	-	+	2.2.1	C	G	T		modern	Europe/Russia W148 outbreak
1159	SRR1181094	TB-ARC - Belarus	Belarus	NA	NA	NA	90.93	42.8842	3771	Bj-MG3	Europe/Russia W148 outbreak	Bmyc12	ST10	gr3	-	+	+	-	-	+	2.2.1	C	G	T		modern	Europe/Russia W148 outbreak
1160	SRR1181103	TB-ARC - Belarus	Belarus	NA	NA	NA	91.88	43.4602	3771	Bj-MG3	Europe/Russia W148 outbreak	Bmyc12	ST10	gr3	-	+	+	-	-	+	2.2.1	C	G	T		modern	Europe/Russia W148 outbreak
1161	SRR1181107	TB-ARC - Belarus	Belarus	NA	NA	NA	94.08	37.1347	3771	Bj-MG3	Europe/Russia W148 outbreak	Bmyc12	ST10	gr3	-	+	+	-	-	+	2.2.1	C	G	T		modern	Europe/Russia W148 outbreak
1162	SRR1181124	TB-ARC - Belarus	Belarus	NA	NA	NA	94.65	31.6181	3771	Bj-MG3	Europe/Russia W148 outbreak	Bmyc12	ST10	gr3	-	+	+	-	-	+	2.2.1	C	G	T		modern	Europe/Russia W148 outbreak
1163	SRR1181132	TB-ARC - Belarus	Belarus	NA	NA	NA	92.74	43.3251	3771	Bj-MG3	Europe/Russia W148 outbreak	Bmyc12	ST10	gr3	-	+	+	-	-	+	2.2.1	C	G	T		modern	Europe/Russia W148 outbreak
1164	SRR1181134	TB-ARC - Belarus	Belarus	NA	NA	NA	93.32	37.9858	3771	Bj-MG3	Europe/Russia W148 outbreak	Bmyc12	ST10	gr3	-	+	+	-	-	+	2.2.1	C	G	T		modern	Europe/Russia W148 outbreak
1165	SRR1181149	TB-ARC - Belarus	Belarus	NA	NA	NA	91.93	42.5925	3771	Bj-MG3	Europe/Russia W148 outbreak	Bmyc12	ST10	gr3	-	+	+	-	-	+	2.2.1	C	G	T		modern	Europe/Russia W148 outbreak
1166	SRR1181150	TB-ARC - Belarus	Belarus	NA	NA	NA	94.90	31.5908	3771	Bj-MG3	Europe/Russia W148 outbreak	Bmyc12	ST10	gr3	-	+	+	-	-	+	2.2.1	C	G	T		modern	Europe/Russia W148 outbreak
1167	SRR1181152	TB-ARC - Belarus	Belarus	NA	NA	NA	92.94	46.5307	3771	Bj-MG3	Europe/Russia W148 outbreak	Bmyc12	ST10	gr3	-	+	+	-	-	+	2.2.1	C	G	T		modern	Europe/Russia W148 outbreak
1168	SRR1181154	TB-ARC - Belarus	Belarus	NA	NA	NA	93.03	43.0309	3771	Bj-MG3	Europe/Russia W148 outbreak	Bmyc12	ST10	gr3	-	+	+	-	-	+	2.2.1	C	G	T		modern	Europe/Russia W148 outbreak
1169	SRR1181155	TB-ARC - Belarus	Belarus	NA	NA	NA	92.09	40.4101	3771	Bj-MG3	Europe/Russia W148 outbreak	Bmyc12	ST10	gr3	-	+	+	-	-	+	2.2.1	C	G	T		modern	Europe/Russia W148 outbreak
1170	SRR1181159	TB-ARC - Belarus	Belarus	NA	NA	NA	95.55	34.8405	3771	Bj-MG3	Europe/Russia W148 outbreak	Bmyc12	ST10	gr3	-	+	+	-	-	+	2.2.1	C	G	T		modern	Europe/Russia W148 outbreak
1171	SRR1181196	TB-ARC - Belarus	Belarus	NA	NA	NA	92.05	41.5019	3771	Bj-MG3	Europe/Russia W148 outbreak	Bmyc12	ST10	gr3	-	+	+	-	-	+	2.2.1	C	G	T		modern	Europe/Russia W148 outbreak
1172	SRR1181202	TB-ARC - Belarus	Belarus	NA	NA	NA	94.54	31.57	3771	Bj-MG3	Europe/Russia W148 outbreak	Bmyc12	ST10	gr3	-	+	+	-	-	+	2.2.1	C	G	T		modern	Europe/Russia W148 outbreak
1173	SRR1181205	TB-ARC - Belarus	Belarus	NA	NA	NA	94.23	36.4688	3771	Bj-MG3	Europe/Russia W148 outbreak	Bmyc12	ST10	gr3	-	+	+	-	-	+	2.2.1	C	G	T		modern	Europe/Russia W148 outbreak
1174	SRR1181208	TB-ARC - Belarus	Belarus	NA	NA	NA	94.26	46.6739	3771	Bj-MG3	Europe/Russia W148 outbreak	Bmyc12	ST10	gr3	-	+	+	-	-	+	2.2.1	C	G	T		modern	Europe/Russia W148 outbreak
1175	SRR1181241	TB-ARC - Belarus	Belarus	NA	NA	NA	94.50	47.9844	3771	Bj-MG3	Europe/Russia W148 outbreak	Bmyc12	ST10	gr3	-	+	+	-	-	+	2.2.1	C	G	T		modern	Europe/Russia W148 outbreak
1176	SRR1181247	TB-ARC - Belarus	Belarus	NA	NA	NA	94.93	53.3521	3771	Bj-MG3	Europe/Russia W148 outbreak	Bmyc12	ST10	gr3	-	+	+	-	-	+	2.2.1	C	G	T		modern	Europe/Russia W148 outbreak
1177	SRR1181278	TB-ARC - Belarus	Belarus	NA	NA	NA	94.17	35.4823	3771	Bj-MG3	Europe/Russia W148 outbreak	Bmyc12	ST10	gr3	-	+	+	-	-	+	2.2.1	C	G	T		modern	Europe/Russia W148 outbreak
1178	SRR1181305	TB-ARC - Belarus	Belarus	NA	NA	NA	95.05	32.1259	3771	Bj-MG3	Europe/Russia W148 outbreak	Bmyc12	ST10	gr3	-	+	+	-	-	+	2.2.1	C	G	T		modern	Europe/Russia W148 outbreak
1179	SRR1181307	TB-ARC - Belarus	Belarus	NA	NA	NA	93.19	37.5884	3771	Bj-MG3	Europe/Russia W148 outbreak	Bmyc12	ST10	gr3	-	+	+	-	-	+	2.2.1	C	G	T		modern	Europe/Russia W148 outbreak
1180	SRR1181309	TB-ARC - Belarus	Belarus	NA	NA	NA	94.90	34.9578	3771	Bj-MG3	Europe/Russia W148 outbreak	Bmyc12	ST10	gr3	-	+	+	-	-	+	2.2.1	C	G	T		modern	Europe/Russia W148 outbreak
1181	SRR1181311	TB-ARC - Belarus	Belarus	NA	NA	NA	94.17	37.0744	3771	Bj-MG3	Europe/Russia W148 outbreak	Bmyc12	ST10	gr3	-	+	+	-	-	+	2.2.1	C	G	T		modern	Europe/Russia W148 outbreak
1182	SRR1181329	TB-ARC - Belarus	Belarus	NA	NA	NA	92.79	43.9255	3771	Bj-MG3	Europe/Russia W148 outbreak	Bmyc12	ST10	gr3	-	+	+	-	-	+	2.2.1	C	G	T		modern	Europe/Russia W148 outbreak
1183	SRR1183663	TB-ARC - Belarus	Belarus	NA	NA	NA	93.40	39.0645	3771	Bj-MG3	Europe/Russia W148 outbreak	Bmyc12	ST10	gr3	-	+	+	-	-	+	2.2.1	C	G	T		modern	Europe/Russia W148 outbreak
1184	SRR1183959	TB-ARC - Belarus	Belarus	NA	NA	NA	94.39	42.004	3771	Bj-MG3	Europe/Russia W148 outbreak	Bmyc12	ST10	gr3	-	+	+	-	-	+	2.2.1	C	G	T		modern	Europe/Russia W148 outbreak
1185	SRR1183962	TB-ARC - Belarus	Belarus	NA	NA	NA	94.87	36.8656	3771	Bj-MG3	Europe/Russia W148 outbreak	Bmyc12	ST10	gr3	-	+	+	-	-	+	2.2.1	C	G	T		modern	Europe/Russia W148 outbreak
1186	SRR1184034	TB-ARC - Belarus	Belarus	NA	NA	NA	93.33	52.4576	3771	Bj-MG3	Europe/Russia W148 outbreak	Bmyc12	ST10	gr3	-	+	+	-	-	+	2.2.1	C	G	T		modern	Europe/Russia W148 outbreak
1187	SRR1184035	TB-ARC - Belarus	Belarus	NA	NA	NA	93.49	36.9084	3771	Bj-MG3	Europe/Russia W148 outbreak	Bmyc12	ST10	gr3	-	+	+	-	-	+	2.2.1	C	G	T		modern	Europe/Russia W148 outbreak
1188	SRR1184036	TB-ARC - Belarus	Belarus	NA	NA	NA	93.64	33.6588	3771	Bj-MG3	Europe/Russia W148 outbreak	Bmyc12	ST10	gr3	-	+	+	-	-	+	2.2.1	C	G	T		modern	Europe/Russia W148 outbreak
1189	SRR1184120	TB-ARC - Belarus	Belarus	NA	NA	NA	94.54	36.9013	3771	Bj-MG3	Europe/Russia W148 outbreak	Bmyc12	ST10	gr3	-	+	+	-	-	+	2.2.1	C	G	T		modern	Europe/Russia W148 outbreak
1190	SRR1184123	TB-ARC - Belarus	Belarus	NA	NA	NA	94.07	40.1056	3771	Bj-MG3	Europe/Russia W148 outbreak	Bmyc12	ST10	gr3	-	+	+	-	-	+	2.2.1	C	G	T		modern	Europe/Russia W148 outbreak
1191	SRR1184127	TB-ARC - Belarus	Belarus	NA	NA	NA	93.52	42.9813	3771	Bj-MG3	Europe/Russia W148 outbreak	Bmyc12	ST10	gr3	-	+	+	-	-	+	2.2.1	C	G	T		modern	Europe/Russia W148 outbreak
1192	SRR1577830	TB-ARC - Belarus	Belarus	NA	NA	NA	94.46	384.056	3771	Bj-MG3	Europe/Russia W148 outbreak	Bmyc12	ST10	gr3	-	+	+	-	-	+	2.2.1	C	G	T		modern	Europe/Russia W148 outbreak
187	ERR031454	ERP000124	NA	NA	NA	NA	98.97	158.898	3771	Bj-MG3	NA	Bmyc10	ST10	gr3	-	+	+	-	-	+	2.2.1	C	G	T		modern	Modern Beijing
188	ERR031467	ERP000124	NA	NA	NA	NA	96.91	157.499	3771	Bj-MG3	NA	Bmyc10	ST10	gr3	-	+	+	-	-	+	2.2.1	C	G	T		modern	Modern Beijing
193	ERR234108	ERP001731	China	Shanghai	China	6	99.28	443.044	3771	Bj-MG3	NA	Bmyc10	ST10	gr3	-	+	+	-	-	+	2.2.1	C	G	T		modern	Modern Beijing
195	ERR234131	ERP001731	China	Shanghai	China	6	97.61	215.694	3771	Bj-MG3	NA	Bmyc10	ST10	gr3	-	+	+	-	-	+	2.2.1	C	G	T		modern	Modern Beijing
196	ERR234245	ERP001731	USA	San Francisco	Cambodia	6	96.93	163.124	3771	Bj-MG3	NA	Bmyc10	ST10	gr3	-	+	+	-	-	+	2.2.1	C	G	T		modern	Modern Beijing
197	ERR234271	ERP001731	USA	San Francisco	China	6	99.00	164.567	3771	Bj-MG3	NA	Bmyc10	ST10	gr3	-	+	+	-	-	+	2.2.1	C	G	T		modern	Modern Beijing
198	ERR245728	ERP000436	NA	NA	Malawi	4.5	98.96	327.336	3771	Bj-MG3	NA	Bmyc10	ST10	gr3	-	+	+	-	-	+	2.2.1	C	G	T		modern	Modern Beijing
199	ERR245735	ERP000436	NA	NA	Malawi	4.5	99.17	291.825	3771	Bj-MG3	NA	Bmyc10	ST10	gr3	-	+	+	-	-	+	2.2.1	C	G	T		modern	Modern Beijing
202	ERR278593	ERP000276	NA	NA	NA	NA	99.22	116.914	3771	Bj-MG3	NA	Bmyc10	ST10	gr3	-	+	+	-	-	+	2.2.1	C	G	T		modern	Modern Beijing
206	ERR386952	ERP000276	NA	NA	NA	NA	99.37	87.1041	3771	Bj-MG3	NA	Bmyc10	ST10	gr3	-	+	+	-	-	+	2.2.1	C	G	T		modern	Modern Beijing
208	SRR671779	SRA065095	China	Heilongjiang	China	2	97.81	94.7465	3771	Bj-MG3	NA	Bmyc10	ST10	gr3	-	+	+	-	-	+	2.2.1	C	G	T		modern	Modern Beijing
209	SRR671847	SRA065095	China	Guizhou	China	2	99.47	118.218	3771	Bj-MG3	NA	Bmyc10	ST10	gr3	-	+	+	-	-	+	2.2.1	C	G	T		modern	Modern Beijing
210	SRR671854	SRA065095	China	Liaoning	China	2	99.42	119.36	3000	Bj-MG3	NA	Bmyc10	ST10	gr3	-	+	+	-	-	+	2.2.1	C	G	T		modern	Modern Beijing
211	SRR671866	SRA065095	China	Beijing	China	2	99.41	118.812	3771	Bj-MG3	NA	Bmyc10	ST10	gr3	-	+	+	-	-	+	2.2.1	C	G	T		modern	Modern Beijing
212	SRR671842	SRA065095	China	Fujian	China	2	99.23	99.645	3771	Bj-MG3	NA	Bmyc10	ST10	gr3	-	+	+	-	-	+	2.2.1	C	G	T		modern	Modern Beijing
217	ERR026479	ERP000111	Netherlands	NA	NA	3	98.93	105.967	3771	Bj-MG3	NA	Bmyc10	ST10	gr3	-	+	+	-	-	+	2.2.1	C	G	T		modern	Modern Beijing
218	ERR028368	ERP000124	NA	NA	NA	NA	96.29	88.319	3771	Bj-MG3	NA	Bmyc10	ST10	gr3	-	+	+	-	-	+	2.2.1	C	G	T		modern	Modern Beijing
219	ERR031492	ERP000124	NA	NA	NA	NA	98.79	169.117	3771	Bj-MG3	NA	Bmyc10	ST10	gr3	-	+	+	-	-	+	2.2.1	C	G	T		modern	Modern Beijing
221	ERR047003	ERP000276	United Kingdom	Midlands	NA	7	99.41	107.966	3771	Bj-MG3	NA	Bmyc10	ST10	gr3	-	+	+	-	-	+	2.2.1	C	G	T		modern	Modern Beijing
231	ERR067594	ERP000192	Russia	Samara	Russia	1	99.33	92.6641	3771	Bj-MG3	NA	Bmyc10	ST10	gr3	-	+	+	-	-	+	2.2.1	C	G	T		modern	Modern Beijing
247	ERR067637	ERP000192	Russia	Samara	Russia	1	99.49	63.3168	3771	Bj-MG3	NA	Bmyc10	ST10	gr3	-	+	+	-	-	+	2.2.1	C	G	T		modern	Modern Beijing
298	ERR1023353	ERP004677	NA	NA	NA	NA	99.47	117.951	3771	Bj-MG3	NA	Bmyc10	ST10	gr3	-	+	+	-	-	+	2.2.1	C	G	T		modern	Modern Beijing
300	ERR1023366	ERP004677	NA	NA	NA	NA	99.44	155.82	3771	Bj-MG3	NA	Bmyc10	ST10	gr3	-	+	+	-	-	+	2.2.1	C	G	T		modern	Modern Beijing
310	ERR1023423	ERP004677	NA	NA	NA	NA	99.39	156.551	3771	Bj-MG3	NA	Bmyc10	ST10	gr3	-	+	+	-	-	+	2.2.1	C	G	T		modern	Modern Beijing
311	ERR1023427	ERP004677	NA	NA	NA	NA	99.38	131.329	3771	Bj-MG3	NA	Bmyc10	ST10	gr3	-	+	+	-	-	+	2.2.1	C	G	T		modern	Modern Beijing
312	ERR1023448	ERP004677	NA	NA	NA	NA	99.37	155.966	3771	Bj-MG3	NA	Bmyc10	ST10	gr3	-	+	+	-	-	+	2.2.1	C	G	T		modern	Modern Beijing
313	ERR1023462	ERP004677	NA	NA	NA	NA	99.30	147.816	3771	Bj-MG3	NA	Bmyc10	ST10	gr3	-	+	+	-	-	+	2.2.1	C	G	T		modern	Modern Beijing
314	ERR1023468	ERP004677	NA	NA	NA	NA	99.40	181.384	3771	Bj-MG3	NA	Bmyc10	ST10	gr3	-	+	+	-	-	+	2.2.1	C	G	T		modern	Modern Beijing
315	ERR1023486	ERP004677	NA	NA	NA	NA	99.36	150.886	3771	Bj-MG3	NA	Bmyc10	ST10	gr3	-	+	+	-	-	+	2.2.1	C	G	T		modern	Modern Beijing
316	ERR1023491	ERP004677	NA	NA	NA	NA	99.31	157.932	3771	Bj-MG3	NA	Bmyc10	ST10	gr3	-	+	+	-	-	+	2.2.1	C	G	T		modern	Modern Beijing
317	ERR1023496	ERP004677	NA	NA	NA	NA	99.38	132.311	3771	Bj-MG3	NA	Bmyc10	ST10	gr3	-	+	+	-	-	+	2.2.1	C	G	T		modern	Modern Beijing
318	ERR1023517	ERP004677	NA	NA	NA	NA	99.34	150.389	3771	Bj-MG3	NA	Bmyc10	ST10	gr3	-	+	+	-	-	+	2.2.1	C	G	T		modern	Modern Beijing
319	ERR1023519	ERP004677	NA	NA	NA	NA	99.37	127.191	3771	Bj-MG3	NA	Bmyc10	ST10	gr3	-	+	+	-	-	+	2.2.1	C	G	T		modern	Modern Beijing
320	ERR1023520	ERP004677	NA	NA	NA	NA	99.41	133.242	3771	Bj-MG3	NA	Bmyc10	ST10	gr3	-	+	+	-	-	+	2.2.1	C	G	T		modern	Modern Beijing
321	ERR1023521	ERP004677	NA	NA	NA	NA	99.40	143.306	3771	Bj-MG3	NA	Bmyc10	ST10	gr3	-	+	+	-	-	+	2.2.1	C	G	T		modern	Modern Beijing
322	ERR1023523	ERP004677	NA	NA	NA	NA	99.38	143.661	3771	Bj-MG3	NA	Bmyc10	ST10	gr3	-	+	+	-	-	+	2.2.1	C	G	T		modern	Modern Beijing
323	ERR1023528	ERP004677	NA	NA	NA	NA	99.35	153.506	3771	Bj-MG3	NA	Bmyc10	ST10	gr3	-	+	+	-	-	+	2.2.1	C	G	T		modern	Modern Beijing
324	ERR1023531	ERP004677	NA	NA	NA	NA	99.37	174.427	3771	Bj-MG3	NA	Bmyc10	ST10	gr3	-	+	+	-	-	+	2.2.1	C	G	T		modern	Modern Beijing
339	ERR108470	ERP000192	Russia	Samara	Russia	1	99.38	120.258	3771	Bj-MG3	NA	Bmyc10	ST10	gr3	-	+	+	-	-	+	2.2.1	C	G	T		modern	Modern Beijing
357	ERR108506	ERP000192	Russia	Samara	Russia	1	99.33	138.529	3771	Bj-MG3	NA	Bmyc10	ST10	gr3	-	+	+	-	-	+	2.2.1	C	G	T		modern	Modern Beijing
367	ERR117457	ERP000192	Russia	Samara	Russia	1	98.91	283.015	3771	Bj-MG3	NA	Bmyc10	ST10	gr3	-	+	+	-	-	+	2.2.1	C	G	T		modern	Modern Beijing
379	ERR117722	ERP000276	NA	NA	NA	NA	99.37	326.448	3771	Bj-MG3	NA	Bmyc10	ST10	gr3	-	+	+	-	-	+	2.2.1	C	G	T		modern	Modern Beijing
380	ERR1213831	ERP013054	Korea (South), Republic of	NA	Korea (South), Republic of	9	99.04	182.953	3771	Bj-MG3	NA	Bmyc10	ST10	gr3	-	+	+	-	-	+	2.2.1	C	G	T		modern	Modern Beijing
381	ERR1213840	ERP013054	Korea (South), Republic of	NA	Korea (South), Republic of	9	98.98	178.844	3771	Bj-MG3	NA	Bmyc10	ST10	gr3	-	+	+	-	-	+	2.2.1	C	G	T		modern	Modern Beijing
382	ERR1213846	ERP013054	Korea (South), Republic of	NA	Korea (South), Republic of	9	98.96	118.235	3771	Bj-MG3	NA	Bmyc10	ST10	gr3	-	+	+	-	-	+	2.2.1	C	G	T		modern	Modern Beijing
384	ERR1213858	ERP013054	Korea (South), Republic of	NA	Korea (South), Republic of	9	98.62	119.743	3771	Bj-MG3	NA	Bmyc10	ST10	gr3	-	+	+	-	-	+	2.2.1	C	G	T		modern	Modern Beijing
441	ERR133926	ERP000192	Russia	Samara	Russia	1	99.34	158.007	3771	Bj-MG3	NA	Bmyc10	ST10	gr3	-	+	+	-	-	+	2.2.1	C	G	T		modern	Modern Beijing
457	ERR133958	ERP000192	Russia	Samara	Russia	1	99.35	215.325	3771	Bj-MG3	NA	Bmyc10	ST10	gr3	-	+	+	-	-	+	2.2.1	C	G	T		modern	Modern Beijing
466	ERR133979	ERP000192	Russia	Samara	Russia	1	99.28	168.727	3771	Bj-MG3	NA	Bmyc10	ST10	gr3	-	+	+	-	-	+	2.2.1	C	G	T		modern	Modern Beijing
467	ERR133983	ERP000192	Russia	Samara	Russia	1	99.41	193.929	3771	Bj-MG3	NA	Bmyc10	ST10	gr3	-	+	+	-	-	+	2.2.1	C	G	T		modern	Modern Beijing
498	ERR137252	ERP000192	Russia	Samara	Russia	1	99.31	205.863	3771	Bj-MG3	NA	Bmyc10	ST10	gr3	-	+	+	-	-	+	2.2.1	C	G	T		modern	Modern Beijing
529	ERR144573	ERP000192	Russia	Samara	Russia	1	99.33	106.865	3771	Bj-MG3	NA	Bmyc10	ST10	gr3	-	+	+	-	-	+	2.2.1	C	G	T		modern	Modern Beijing
543	ERR144610	ERP000192	Russia	Samara	Russia	1	99.36	154.264	3771	Bj-MG3	NA	Bmyc10	ST10	gr3	-	+	+	-	-	+	2.2.1	C	G	T		modern	Modern Beijing
563	ERR158577	ERP000192	Russia	Samara	Russia	1	99.37	180.61	3771	Bj-MG3	NA	Bmyc10	ST10	gr3	-	+	+	-	-	+	2.2.1	C	G	T		modern	Modern Beijing
577	ERR158597	ERP000192	Russia	Samara	Russia	1	99.36	127.369	3771	Bj-MG3	NA	Bmyc10	ST10	gr3	-	+	+	-	-	+	2.2.1	C	G	T		modern	Modern Beijing
583	ERR158615	ERP000192	Russia	Samara	Russia	1	98.24	179.38	3771	Bj-MG3	NA	Bmyc10	ST10	gr3	-	+	+	-	-	+	2.2.1	C	G	T		modern	Modern Beijing
620	ERR228066	ERP000192	Russia	Samara	Russia	1	99.43	112.068	3771	Bj-MG3	NA	Bmyc10	ST10	gr3	-	+	+	-	-	+	2.2.1	C	G	T		modern	Modern Beijing
622	ERR228179	ERP000276	NA	NA	NA	NA	99.46	71.5314	3771	Bj-MG3	NA	Bmyc10	ST10	gr3	-	+	+	-	-	+	2.2.1	C	G	T		modern	Modern Beijing
624	ERR228192	ERP000276	NA	NA	NA	NA	99.54	52.8742	3771	Bj-MG3	NA	Bmyc10	ST10	gr3	-	+	+	-	-	+	2.2.1	C	G	T		modern	Modern Beijing
626	ERR229920	ERP000192	Russia	Samara	Russia	1	99.17	99.9879	3771	Bj-MG3	NA	Bmyc10	ST10	gr3	-	+	+	-	-	+	2.2.1	C	G	T		modern	Modern Beijing
656	ERR229999	ERP000192	Russia	Samara	Russia	1	99.17	83.8654	3771	Bj-MG3	NA	Bmyc10	ST10	gr3	-	+	+	-	-	+	2.2.1	C	G	T		modern	Modern Beijing
664	ERR233375	ERP001731	Nepal	NA	Nepal	6	93.14	113.115	3771	Bj-MG3	NA	Bmyc10	ST10	gr3	-	+	+	-	-	+	2.2.1	C	G	T		modern	Modern Beijing
665	ERR233388	ERP001731	Nepal	NA	Nepal	6	98.34	134.395	3771	Bj-MG3	NA	Bmyc10	ST10	gr3	-	+	+	-	-	+	2.2.1	C	G	T		modern	Modern Beijing
666	ERR234098	ERP001731	China	Shanghai	China	6	98.68	281.052	3771	Bj-MG3	NA	Bmyc10	ST10	gr3	-	+	+	-	-	+	2.2.1	C	G	T		modern	Modern Beijing
667	ERR234107	ERP001731	China	Shanghai	China	6	98.30	41.9224	3771	Bj-MG3	NA	Bmyc10	ST10	gr3	-	+	+	-	-	+	2.2.1	C	G	T		modern	Modern Beijing
668	ERR234112	ERP001731	China	Shanghai	China	6	98.80	327.636	3031	Bj-MG3	NA	Bmyc10	ST10	gr3	-	+	+	-	-	+	2.2.1	C	G	T		modern	Modern Beijing
669	ERR234115	ERP001731	China	Shanghai	China	6	99.08	118.219	3771	Bj-MG3	NA	Bmyc10	ST10	gr3	-	+	+	-	-	+	2.2.1	C	G	T		modern	Modern Beijing
670	ERR234118	ERP001731	China	Shanghai	China	6	99.14	395.036	3771	Bj-MG3	NA	Bmyc10	ST10	gr3	-	+	+	-	-	+	2.2.1	C	G	T		modern	Modern Beijing
671	ERR234119	ERP001731	China	Shanghai	China	6	99.15	514.386	3771	Bj-MG3	NA	Bmyc10	ST10	gr3	-	+	+	-	-	+	2.2.1	C	G	T		modern	Modern Beijing
672	ERR234120	ERP001731	China	Shanghai	China	6	99.19	478.536	3771	Bj-MG3	NA	Bmyc10	ST10	gr3	-	+	+	-	-	+	2.2.1	C	G	T		modern	Modern Beijing
673	ERR234122	ERP001731	China	Shanghai	China	6	99.05	197.631	3771	Bj-MG3	NA	Bmyc10	ST10	gr3	-	+	+	-	-	+	2.2.1	C	G	T		modern	Modern Beijing
674	ERR234123	ERP001731	China	Shanghai	China	6	99.35	195.607	3771	Bj-MG3	NA	Bmyc10	ST10	gr3	-	+	+	-	-	+	2.2.1	C	G	T		modern	Modern Beijing
675	ERR234124	ERP001731	China	Shanghai	China	6	99.37	174.786	3771	Bj-MG3	NA	Bmyc10	ST10	gr3	-	+	+	-	-	+	2.2.1	C	G	T		modern	Modern Beijing
676	ERR234125	ERP001731	China	Shanghai	China	6	97.76	184.858	3771	Bj-MG3	NA	Bmyc10	ST10	gr3	-	+	+	-	-	+	2.2.1	C	G	T		modern	Modern Beijing
677	ERR234127	ERP001731	China	Shanghai	China	6	96.44	99.1958	3771	Bj-MG3	NA	Bmyc10	ST10	gr3	-	+	+	-	-	+	2.2.1	C	G	T		modern	Modern Beijing
678	ERR234129	ERP001731	China	Shanghai	China	6	98.94	158.101	3431	Bj-MG3	NA	Bmyc10	ST10	gr3	-	+	+	-	-	+	2.2.1	C	G	T		modern	Modern Beijing
679	ERR234135	ERP001731	China	Shanghai	China	6	99.37	191.947	3771	Bj-MG3	NA	Bmyc10	ST10	gr3	-	+	+	-	-	+	2.2.1	C	G	T		modern	Modern Beijing
680	ERR234137	ERP001731	China	Shanghai	China	6	99.36	70.4889	3771	Bj-MG3	NA	Bmyc10	ST10	gr3	-	+	+	-	-	+	2.2.1	C	G	T		modern	Modern Beijing
681	ERR234139	ERP001731	China	Shanghai	China	6	95.14	127.753	3771	Bj-MG3	NA	Bmyc10	ST10	gr3	-	+	+	-	-	+	2.2.1	C	G	T		modern	Modern Beijing
682	ERR234141	ERP001731	China	Shanghai	China	6	99.39	100.613	3771	Bj-MG3	NA	Bmyc10	ST10	gr3	-	+	+	-	-	+	2.2.1	C	G	T		modern	Modern Beijing
683	ERR234208	ERP001731	Vietnam	Vietnam	Vietnam	6	99.34	91.4438	3771	Bj-MG3	NA	Bmyc10	ST10	gr3	-	+	+	-	-	+	2.2.1	C	G	T		modern	Modern Beijing
684	ERR234270	ERP001731	USA	San Francisco	China	6	98.82	174.846	3771	Bj-MG3	NA	Bmyc10	ST10	gr3	-	+	+	-	-	+	2.2.1	C	G	T		modern	Modern Beijing
702	ERR234591	ERP000192	Russia	Samara	Russia	1	99.40	101.208	3771	Bj-MG3	NA	Bmyc10	ST10	gr3	-	+	+	-	-	+	2.2.1	C	G	T		modern	Modern Beijing
746	ERR245663	ERP000436	NA	NA	Malawi	4.5	98.95	296.811	3771	Bj-MG3	NA	Bmyc10	ST10	gr3	-	+	+	-	-	+	2.2.1	C	G	T		modern	Modern Beijing
747	ERR245680	ERP000436	NA	NA	Malawi	4.5	99.02	231.785	3771	Bj-MG3	NA	Bmyc10	ST10	gr3	-	+	+	-	-	+	2.2.1	C	G	T		modern	Modern Beijing
748	ERR245710	ERP000436	NA	NA	Malawi	4.5	98.86	308.512	3771	Bj-MG3	NA	Bmyc10	ST10	gr3	-	+	+	-	-	+	2.2.1	C	G	T		modern	Modern Beijing
749	ERR245723	ERP000436	NA	NA	Malawi	4.5	98.99	339.116	3771	Bj-MG3	NA	Bmyc10	ST10	gr3	-	+	+	-	-	+	2.2.1	C	G	T		modern	Modern Beijing
750	ERR245831	ERP000436	NA	NA	Malawi	4.5	98.59	277.256	3771	Bj-MG3	NA	Bmyc10	ST10	gr3	-	+	+	-	-	+	2.2.1	C	G	T		modern	Modern Beijing
751	ERR245834	ERP000436	NA	NA	Malawi	4.5	98.81	268.02	3771	Bj-MG3	NA	Bmyc10	ST10	gr3	-	+	+	-	-	+	2.2.1	C	G	T		modern	Modern Beijing
752	ERR257921	ERP000111	Netherlands	Amsterdam	NA	3	98.56	172.644	3771	Bj-MG3	NA	Bmyc10	ST10	gr3	-	+	+	-	-	+	2.2.1	C	G	T		modern	Modern Beijing
753	ERR257922	ERP000111	Netherlands	Amsterdam	NA	3	98.75	171.776	3771	Bj-MG3	NA	Bmyc10	ST10	gr3	-	+	+	-	-	+	2.2.1	C	G	T		modern	Modern Beijing
754	ERR257923	ERP000111	Netherlands	Amsterdam	NA	3	98.10	243.345	3771	Bj-MG3	NA	Bmyc10	ST10	gr3	-	+	+	-	-	+	2.2.1	C	G	T		modern	Modern Beijing
755	ERR257924	ERP000111	Netherlands	Amsterdam	NA	3	98.49	107.729	3771	Bj-MG3	NA	Bmyc10	ST10	gr3	-	+	+	-	-	+	2.2.1	C	G	T		modern	Modern Beijing
756	ERR257925	ERP000111	Netherlands	Amsterdam	NA	3	98.71	173.724	3771	Bj-MG3	NA	Bmyc10	ST10	gr3	-	+	+	-	-	+	2.2.1	C	G	T		modern	Modern Beijing
757	ERR257926	ERP000111	Netherlands	Amsterdam	NA	3	98.29	126.046	3771	Bj-MG3	NA	Bmyc10	ST10	gr3	-	+	+	-	-	+	2.2.1	C	G	T		modern	Modern Beijing
758	ERR257927	ERP000111	Netherlands	Amsterdam	NA	3	98.28	50.1497	3771	Bj-MG3	NA	Bmyc10	ST10	gr3	-	+	+	-	-	+	2.2.1	C	G	T		modern	Modern Beijing
759	ERR257928	ERP000111	Netherlands	Amsterdam	NA	3	98.77	154.226	3771	Bj-MG3	NA	Bmyc10	ST10	gr3	-	+	+	-	-	+	2.2.1	C	G	T		modern	Modern Beijing
760	ERR257929	ERP000111	Netherlands	Amsterdam	NA	3	98.80	128.499	3771	Bj-MG3	NA	Bmyc10	ST10	gr3	-	+	+	-	-	+	2.2.1	C	G	T		modern	Modern Beijing
761	ERR257930	ERP000111	Netherlands	Amsterdam	NA	3	98.74	169.125	3771	Bj-MG3	NA	Bmyc10	ST10	gr3	-	+	+	-	-	+	2.2.1	C	G	T		modern	Modern Beijing
764	ERR266595	ERP000276	NA	NA	NA	NA	98.79	91.5315	3771	Bj-MG3	NA	Bmyc10	ST10	gr3	-	+	+	-	-	+	2.2.1	C	G	T		modern	Modern Beijing
768	ERR275216	ERP002639	Portugal	Lisbon	NA	8	97.90	102.525	3771	Bj-MG3	NA	Bmyc10	ST10	gr3	-	+	+	-	-	+	2.2.1	C	G	T		modern	Modern Beijing
770	ERR294198	ERP000276	NA	NA	NA	NA	99.23	106.589	3771	Bj-MG3	NA	Bmyc10	ST10	gr3	-	+	+	-	-	+	2.2.1	C	G	T		modern	Modern Beijing
772	ERR330711	ERP000276	NA	NA	NA	NA	99.36	87.2876	3771	Bj-MG3	NA	Bmyc10	ST10	gr3	-	+	+	-	-	+	2.2.1	C	G	T		modern	Modern Beijing
776	ERR387032	ERP000276	NA	NA	NA	NA	99.19	122.628	3771	Bj-MG3	NA	Bmyc10	ST10	gr3	-	+	+	-	-	+	2.2.1	C	G	T		modern	Modern Beijing
778	ERR403401	ERP000276	NA	NA	NA	NA	99.28	73.0244	3771	Bj-MG3	NA	Bmyc10	ST10	gr3	-	+	+	-	-	+	2.2.1	C	G	T		modern	Modern Beijing
779	ERR502888	ERP004677	NA	NA	NA	NA	99.37	106.938	3771	Bj-MG3	NA	Bmyc10	ST10	gr3	-	+	+	-	-	+	2.2.1	C	G	T		modern	Modern Beijing
780	ERR502890	ERP004677	NA	NA	NA	NA	99.14	89.8717	3771	Bj-MG3	NA	Bmyc10	ST10	gr3	-	+	+	-	-	+	2.2.1	C	G	T		modern	Modern Beijing
781	ERR502894	ERP004677	NA	NA	NA	NA	99.28	79.8212	3771	Bj-MG3	NA	Bmyc10	ST10	gr3	-	+	+	-	-	+	2.2.1	C	G	T		modern	Modern Beijing
782	ERR502896	ERP004677	NA	NA	NA	NA	99.39	85.5142	2371	Bj-MG3	NA	Bmyc10	ST10	gr3	-	+	+	-	-	+	2.2.1	C	G	T		modern	Modern Beijing
783	ERR502897	ERP004677	NA	NA	NA	NA	99.30	85.9135	3771	Bj-MG3	NA	Bmyc10	ST10	gr3	-	+	+	-	-	+	2.2.1	C	G	T		modern	Modern Beijing
784	ERR502916	ERP004677	NA	NA	NA	NA	99.36	71.6037	3771	Bj-MG3	NA	Bmyc10	ST10	gr3	-	+	+	-	-	+	2.2.1	C	G	T		modern	Modern Beijing
785	ERR502917	ERP004677	NA	NA	NA	NA	99.33	69.8257	3771	Bj-MG3	NA	Bmyc10	ST10	gr3	-	+	+	-	-	+	2.2.1	C	G	T		modern	Modern Beijing
786	ERR502920	ERP004677	NA	NA	NA	NA	99.35	79.6747	3771	Bj-MG3	NA	Bmyc10	ST10	gr3	-	+	+	-	-	+	2.2.1	C	G	T		modern	Modern Beijing
787	ERR502921	ERP004677	NA	NA	NA	NA	99.35	81.9129	3771	Bj-MG3	NA	Bmyc10	ST10	gr3	-	+	+	-	-	+	2.2.1	C	G	T		modern	Modern Beijing
788	ERR502922	ERP004677	NA	NA	NA	NA	99.37	81.272	3771	Bj-MG3	NA	Bmyc10	ST10	gr3	-	+	+	-	-	+	2.2.1	C	G	T		modern	Modern Beijing
789	ERR502923	ERP004677	NA	NA	NA	NA	99.28	76.9418	3771	Bj-MG3	NA	Bmyc10	ST10	gr3	-	+	+	-	-	+	2.2.1	C	G	T		modern	Modern Beijing
790	ERR502924	ERP004677	NA	NA	NA	NA	98.21	35.3476	3771	Bj-MG3	NA	Bmyc10	ST10	gr3	-	+	+	-	-	+	2.2.1	C	G	T		modern	Modern Beijing
791	ERR502934	ERP004677	NA	NA	NA	NA	99.37	78.3096	3771	Bj-MG3	NA	Bmyc10	ST10	gr3	-	+	+	-	-	+	2.2.1	C	G	T		modern	Modern Beijing
792	ERR502935	ERP004677	NA	NA	NA	NA	99.39	79.4641	3771	Bj-MG3	NA	Bmyc10	ST10	gr3	-	+	+	-	-	+	2.2.1	C	G	T		modern	Modern Beijing
793	ERR502944	ERP004677	NA	NA	NA	NA	99.32	74.2332	3771	Bj-MG3	NA	Bmyc10	ST10	gr3	-	+	+	-	-	+	2.2.1	C	G	T		modern	Modern Beijing
794	ERR502947	ERP004677	NA	NA	NA	NA	99.29	74.7179	3771	Bj-MG3	NA	Bmyc10	ST10	gr3	-	+	+	-	-	+	2.2.1	C	G	T		modern	Modern Beijing
795	ERR502949	ERP004677	NA	NA	NA	NA	99.26	90.2277	3771	Bj-MG3	NA	Bmyc10	ST10	gr3	-	+	+	-	-	+	2.2.1	C	G	T		modern	Modern Beijing
796	ERR502953	ERP004677	NA	NA	NA	NA	99.23	77.3616	3771	Bj-MG3	NA	Bmyc10	ST10	gr3	-	+	+	-	-	+	2.2.1	C	G	T		modern	Modern Beijing
797	ERR502956	ERP004677	NA	NA	NA	NA	99.35	84.739	3771	Bj-MG3	NA	Bmyc10	ST10	gr3	-	+	+	-	-	+	2.2.1	C	G	T		modern	Modern Beijing
800	ERR550739	ERP006989	NA	NA	South Africa	11	99.08	103.877	3771	Bj-MG3	NA	Bmyc10	ST10	gr3	-	+	+	-	-	+	2.2.1	C	G	T		modern	Modern Beijing
813	ERR551369	ERP006989	NA	NA	Bosnia	11	98.95	83.4661	3771	Bj-MG3	NA	Bmyc10	ST10	gr3	-	+	+	-	-	+	2.2.1	C	G	T		modern	Modern Beijing
814	ERR551370	ERP006989	NA	NA	Bosnia	11	98.37	65.5939	3771	Bj-MG3	NA	Bmyc10	ST10	gr3	-	+	+	-	-	+	2.2.1	C	G	T		modern	Modern Beijing
815	ERR551520	ERP006989	NA	NA	Nepal	11	98.94	339.026	3771	Bj-MG3	NA	Bmyc10	ST10	gr3	-	+	+	-	-	+	2.2.1	C	G	T		modern	Modern Beijing
826	ERR551982	ERP006989	NA	NA	Swaziland	11	96.16	32.684	3771	Bj-MG3	NA	Bmyc10	ST10	gr3	-	+	+	-	-	+	2.2.1	C	G	T		modern	Modern Beijing
829	ERR552331	ERP006989	NA	NA	Peru	11	98.48	89.7097	3771	Bj-MG3	NA	Bmyc10	ST10	gr3	-	+	+	-	-	+	2.2.1	C	G	T		modern	Modern Beijing
833	ERR552555	ERP006989	NA	NA	Germany	11	98.51	92.9548	3771	Bj-MG3	NA	Bmyc10	ST10	gr3	-	+	+	-	-	+	2.2.1	C	G	T		modern	Modern Beijing
834	ERR552787	ERP006989	NA	NA	Peru	11	98.28	90.4948	3771	Bj-MG3	NA	Bmyc10	ST10	gr3	-	+	+	-	-	+	2.2.1	C	G	T		modern	Modern Beijing
835	ERR552830	ERP006989	NA	NA	Vietnam	11	98.05	81.3342	3771	Bj-MG3	NA	Bmyc10	ST10	gr3	-	+	+	-	-	+	2.2.1	C	G	T		modern	Modern Beijing
837	ERR552910	ERP006989	NA	NA	Turkmenistan	11	95.26	58.7351	3771	Bj-MG3	NA	Bmyc10	ST10	gr3	-	+	+	-	-	+	2.2.1	C	G	T		modern	Modern Beijing
838	ERR552911	ERP006989	NA	NA	Turkmenistan	11	98.52	64.9101	3771	Bj-MG3	NA	Bmyc10	ST10	gr3	-	+	+	-	-	+	2.2.1	C	G	T		modern	Modern Beijing
840	ERR552949	ERP006989	NA	NA	Germany	11	98.47	66.4008	3771	Bj-MG3	NA	Bmyc10	ST10	gr3	-	+	+	-	-	+	2.2.1	C	G	T		modern	Modern Beijing
846	ERR553171	ERP006989	NA	NA	Nepal	11	99.05	75.8194	3771	Bj-MG3	NA	Bmyc10	ST10	gr3	-	+	+	-	-	+	2.2.1	C	G	T		modern	Modern Beijing
848	ERR751385	ERP004677	NA	NA	NA	NA	99.32	127.274	3771	Bj-MG3	NA	Bmyc10	ST10	gr3	-	+	+	-	-	+	2.2.1	C	G	T		modern	Modern Beijing
849	ERR751419	ERP004677	NA	NA	NA	NA	99.17	123.252	3771	Bj-MG3	NA	Bmyc10	ST10	gr3	-	+	+	-	-	+	2.2.1	C	G	T		modern	Modern Beijing
850	ERR751430	ERP004677	NA	NA	NA	NA	99.28	135.593	3771	Bj-MG3	NA	Bmyc10	ST10	gr3	-	+	+	-	-	+	2.2.1	C	G	T		modern	Modern Beijing
851	ERR751471	ERP004677	NA	NA	NA	NA	99.29	108.438	3771	Bj-MG3	NA	Bmyc10	ST10	gr3	-	+	+	-	-	+	2.2.1	C	G	T		modern	Modern Beijing
852	ERR751546	ERP004677	NA	NA	NA	NA	99.23	123.671	3771	Bj-MG3	NA	Bmyc10	ST10	gr3	-	+	+	-	-	+	2.2.1	C	G	T		modern	Modern Beijing
853	ERR751603	ERP004677	NA	NA	NA	NA	99.20	106.815	3771	Bj-MG3	NA	Bmyc10	ST10	gr3	-	+	+	-	-	+	2.2.1	C	G	T		modern	Modern Beijing
854	ERR775346	ERP004677	NA	NA	NA	NA	99.27	98.1963	3771	Bj-MG3	NA	Bmyc10	ST10	gr3	-	+	+	-	-	+	2.2.1	C	G	T		modern	Modern Beijing
855	ERR775347	ERP004677	NA	NA	NA	NA	99.25	85.2748	3771	Bj-MG3	NA	Bmyc10	ST10	gr3	-	+	+	-	-	+	2.2.1	C	G	T		modern	Modern Beijing
856	ERR775370	ERP004677	NA	NA	NA	NA	99.35	129.561	3771	Bj-MG3	NA	Bmyc10	ST10	gr3	-	+	+	-	-	+	2.2.1	C	G	T		modern	Modern Beijing
857	ERR779843	ERP004677	NA	NA	NA	NA	99.29	133.889	3771	Bj-MG3	NA	Bmyc10	ST10	gr3	-	+	+	-	-	+	2.2.1	C	G	T		modern	Modern Beijing
858	ERR779845	ERP004677	NA	NA	NA	NA	99.28	134.061	3771	Bj-MG3	NA	Bmyc10	ST10	gr3	-	+	+	-	-	+	2.2.1	C	G	T		modern	Modern Beijing
859	ERR779851	ERP004677	NA	NA	NA	NA	99.24	115.854	3771	Bj-MG3	NA	Bmyc10	ST10	gr3	-	+	+	-	-	+	2.2.1	C	G	T		modern	Modern Beijing
860	ERR779914	ERP004677	NA	NA	NA	NA	99.27	90.9123	3771	Bj-MG3	NA	Bmyc10	ST10	gr3	-	+	+	-	-	+	2.2.1	C	G	T		modern	Modern Beijing
861	SRR1710096	SRP051093	China	Heilongjiang	China	10	99.15	202.41	3771	Bj-MG3	NA	Bmyc10	ST10	gr3	-	+	+	-	-	+	2.2.1	C	G	T		modern	Modern Beijing
862	SRR1710098	SRP051093	China	Heilongjiang	China	10	97.80	114.484	3771	Bj-MG3	NA	Bmyc10	ST10	gr3	-	+	+	-	-	+	2.2.1	C	G	T		modern	Modern Beijing
863	SRR1710104	SRP051093	China	Guangxi	China	10	98.98	103.03	3771	Bj-MG3	NA	Bmyc10	ST10	gr3	-	+	+	-	-	+	2.2.1	C	G	T		modern	Modern Beijing
864	SRR671721	SRA065095	China	Beijing	China	2	99.42	117.762	3771	Bj-MG3	NA	Bmyc10	ST10	gr3	-	+	+	-	-	+	2.2.1	C	G	T		modern	Modern Beijing
865	SRR671726	SRA065095	China	Guangdong	China	2	99.37	119.704	3771	Bj-MG3	NA	Bmyc10	ST10	gr3	-	+	+	-	-	+	2.2.1	C	G	T		modern	Modern Beijing
866	SRR671732	SRA065095	China	Tibet	China	2	99.48	117.274	3771	Bj-MG3	NA	Bmyc10	ST10	gr3	-	+	+	-	-	+	2.2.1	C	G	T		modern	Modern Beijing
867	SRR671736	SRA065095	China	Tibet	China	2	99.45	116.932	3771	Bj-MG3	NA	Bmyc10	ST10	gr3	-	+	+	-	-	+	2.2.1	C	G	T		modern	Modern Beijing
868	SRR671744	SRA065095	China	Tibet	China	2	99.44	116.675	3771	Bj-MG3	NA	Bmyc10	ST10	gr3	-	+	+	-	-	+	2.2.1	C	G	T		modern	Modern Beijing
869	SRR671755	SRA065095	China	Fujian	China	2	99.46	118.263	3771	Bj-MG3	NA	Bmyc10	ST10	gr3	-	+	+	-	-	+	2.2.1	C	G	T		modern	Modern Beijing
870	SRR671756	SRA065095	China	Fujian	China	2	99.51	118.213	3771	Bj-MG3	NA	Bmyc10	ST10	gr3	-	+	+	-	-	+	2.2.1	C	G	T		modern	Modern Beijing
871	SRR671776	SRA065095	China	Heilongjiang	China	2	98.66	95.4219	3771	Bj-MG3	NA	Bmyc10	ST10	gr3	-	+	+	-	-	+	2.2.1	C	G	T		modern	Modern Beijing
872	SRR671777	SRA065095	China	Heilongjiang	China	2	98.78	95.4632	3771	Bj-MG3	NA	Bmyc10	ST10	gr3	-	+	+	-	-	+	2.2.1	C	G	T		modern	Modern Beijing
873	SRR671780	SRA065095	China	Heilongjiang	China	2	95.94	92.4344	3771	Bj-MG3	NA	Bmyc10	ST10	gr3	-	+	+	-	-	+	2.2.1	C	G	T		modern	Modern Beijing
874	SRR671781	SRA065095	China	Liaoning	China	2	99.48	119.024	3771	Bj-MG3	NA	Bmyc10	ST10	gr3	-	+	+	-	-	+	2.2.1	C	G	T		modern	Modern Beijing
875	SRR671785	SRA065095	China	Liaoning	China	2	99.48	119.215	3771	Bj-MG3	NA	Bmyc10	ST10	gr3	-	+	+	-	-	+	2.2.1	C	G	T		modern	Modern Beijing
876	SRR671787	SRA065095	China	Liaoning	China	2	99.49	119.223	3771	Bj-MG3	NA	Bmyc10	ST10	gr3	-	+	+	-	-	+	2.2.1	C	G	T		modern	Modern Beijing
877	SRR671792	SRA065095	China	Liaoning	China	2	99.50	119.294	3771	Bj-MG3	NA	Bmyc10	ST10	gr3	-	+	+	-	-	+	2.2.1	C	G	T		modern	Modern Beijing
878	SRR671796	SRA065095	China	Liaoning	China	2	99.46	102.408	3771	Bj-MG3	NA	Bmyc10	ST10	gr3	-	+	+	-	-	+	2.2.1	C	G	T		modern	Modern Beijing
879	SRR671799	SRA065095	China	Liaoning	China	2	99.43	119.169	3771	Bj-MG3	NA	Bmyc10	ST10	gr3	-	+	+	-	-	+	2.2.1	C	G	T		modern	Modern Beijing
880	SRR671805	SRA065095	China	Shanghai	China	2	99.49	119.36	3000	Bj-MG3	NA	Bmyc10	ST10	gr3	-	+	+	-	-	+	2.2.1	C	G	T		modern	Modern Beijing
881	SRR671811	SRA065095	China	Shanghai	China	2	99.51	119.396	3771	Bj-MG3	NA	Bmyc10	ST10	gr3	-	+	+	-	-	+	2.2.1	C	G	T		modern	Modern Beijing
882	SRR671812	SRA065095	China	Shanghai	China	2	99.49	119.247	3771	Bj-MG3	NA	Bmyc10	ST10	gr3	-	+	+	-	-	+	2.2.1	C	G	T		modern	Modern Beijing
883	SRR671815	SRA065095	China	Shanghai	China	2	99.49	119.362	3771	Bj-MG3	NA	Bmyc10	ST10	gr3	-	+	+	-	-	+	2.2.1	C	G	T		modern	Modern Beijing
884	SRR671819	SRA065095	China	Shanghai	China	2	99.62	119.671	3771	Bj-MG3	NA	Bmyc10	ST10	gr3	-	+	+	-	-	+	2.2.1	C	G	T		modern	Modern Beijing
885	SRR671820	SRA065095	China	Shanghai	China	2	99.48	119.188	3771	Bj-MG3	NA	Bmyc10	ST10	gr3	-	+	+	-	-	+	2.2.1	C	G	T		modern	Modern Beijing
886	SRR671821	SRA065095	China	Shanghai	China	2	99.49	119.301	3771	Bj-MG3	NA	Bmyc10	ST10	gr3	-	+	+	-	-	+	2.2.1	C	G	T		modern	Modern Beijing
887	SRR671822	SRA065095	China	Shanghai	China	2	99.52	119.389	3771	Bj-MG3	NA	Bmyc10	ST10	gr3	-	+	+	-	-	+	2.2.1	C	G	T		modern	Modern Beijing
888	SRR671825	SRA065095	China	Shanghai	China	2	98.93	118.663	3771	Bj-MG3	NA	Bmyc10	ST10	gr3	-	+	+	-	-	+	2.2.1	C	G	T		modern	Modern Beijing
889	SRR671827	SRA065095	China	Shanghai	China	2	99.28	119.209	3771	Bj-MG3	NA	Bmyc10	ST10	gr3	-	+	+	-	-	+	2.2.1	C	G	T		modern	Modern Beijing
890	SRR671828	SRA065095	China	Shanghai	China	2	99.24	119.286	3771	Bj-MG3	NA	Bmyc10	ST10	gr3	-	+	+	-	-	+	2.2.1	C	G	T		modern	Modern Beijing
891	SRR671829	SRA065095	China	Liaoning	China	2	99.38	119.22	3771	Bj-MG3	NA	Bmyc10	ST10	gr3	-	+	+	-	-	+	2.2.1	C	G	T		modern	Modern Beijing
892	SRR671834	SRA065095	China	Guizhou	China	2	99.47	118.52	3771	Bj-MG3	NA	Bmyc10	ST10	gr3	-	+	+	-	-	+	2.2.1	C	G	T		modern	Modern Beijing
893	SRR671837	SRA065095	China	Guizhou	China	2	99.46	118.339	3771	Bj-MG3	NA	Bmyc10	ST10	gr3	-	+	+	-	-	+	2.2.1	C	G	T		modern	Modern Beijing
894	SRR671839	SRA065095	China	Tibet	China	2	99.45	103.626	3771	Bj-MG3	NA	Bmyc10	ST10	gr3	-	+	+	-	-	+	2.2.1	C	G	T		modern	Modern Beijing
895	SRR671843	SRA065095	China	Guizhou	China	2	99.46	118.414	3771	Bj-MG3	NA	Bmyc10	ST10	gr3	-	+	+	-	-	+	2.2.1	C	G	T		modern	Modern Beijing
896	SRR671848	SRA065095	China	Tibet	China	2	99.43	118.345	3771	Bj-MG3	NA	Bmyc10	ST10	gr3	-	+	+	-	-	+	2.2.1	C	G	T		modern	Modern Beijing
897	SRR671849	SRA065095	China	Tibet	China	2	99.46	118.335	3771	Bj-MG3	NA	Bmyc10	ST10	gr3	-	+	+	-	-	+	2.2.1	C	G	T		modern	Modern Beijing
898	SRR671851	SRA065095	China	Tibet	China	2	99.44	118.287	3771	Bj-MG3	NA	Bmyc10	ST10	gr3	-	+	+	-	-	+	2.2.1	C	G	T		modern	Modern Beijing
899	SRR671852	SRA065095	China	Shaanxi	China	2	99.42	119.249	3731	Bj-MG3	NA	Bmyc10	ST10	gr3	-	+	+	-	-	+	2.2.1	C	G	T		modern	Modern Beijing
900	SRR671875	SRA065095	China	Inner Mongolia	China	2	97.48	118.798	3771	Bj-MG3	NA	Bmyc10	ST10	gr3	-	+	+	-	-	+	2.2.1	C	G	T		modern	Modern Beijing
901	SRR671879	SRA065095	China	Inner Mongolia	China	2	95.42	111.921	3771	Bj-MG3	NA	Bmyc10	ST10	gr3	-	+	+	-	-	+	2.2.1	C	G	T		modern	Modern Beijing
902	ERR028611	ERP000111	Netherlands	Amsterdam	NA	3	99.07	146.976	3771	Bj-MG3	NA	Bmyc10	ST10	gr3	-	+	+	-	-	+	2.2.1	C	G	T		modern	Modern Beijing
903	ERR502933	ERP004677	NA	NA	NA	NA	99.39	79.6194	3771	Bj-MG3	NA	Bmyc11	ST10	gr3	-	+	+	-	-	+	2.2.1	C	G	T		modern	Modern Beijing
1193	ERR026478	ERP000111	Netherlands	Amsterdam	NA	3	98.68	120.255	3771	Bj-MG3	NA	Bmyc13	ST10	gr3	-	+	+	-	-	+	2.2.1	C	G	T		modern	Asian African 3
1194	ERR028367	ERP000124	NA	NA	NA	NA	98.45	97.4415	3751	Bj-MG3	NA	Bmyc13	ST10	gr3	-	+	+	-	-	+	2.2.1	C	G	T		modern	Asian African 3
1195	ERR029206	ERP000111	Netherlands	Amsterdam	NA	3	98.92	135.235	3771	Bj-MG3	NA	Bmyc13	ST10	gr3	-	+	+	-	-	+	2.2.1	C	G	T		modern	Asian African 3
1196	ERR031471	ERP000124	NA	NA	NA	NA	99.08	181.031	3771	Bj-MG3	NA	Bmyc13	ST10	gr3	-	+	+	-	-	+	2.2.1	C	G	T		modern	Asian African 3
1197	ERR036186	ERP000436	NA	NA	NA	4.5	98.91	107.518	3771	Bj-MG3	NA	Bmyc13	ST10	gr3	-	+	+	-	-	+	2.2.1	C	G	T		modern	Asian African 3
1198	ERR036235	ERP000436	NA	NA	NA	4.5	99.20	122.804	3771	Bj-MG3	NA	Bmyc13	ST10	gr3	-	+	+	-	-	+	2.2.1	C	G	T		modern	Asian African 3
1199	ERR114488	ERP000276	NA	NA	NA	NA	99.30	100.497	3771	Bj-MG3	NA	Bmyc13	ST10	gr3	-	+	+	-	-	+	2.2.1	C	G	T		modern	Asian African 3
1200	ERR117716	ERP000276	NA	NA	NA	NA	99.35	205.387	3771	Bj-MG3	NA	Bmyc13	ST10	gr3	-	+	+	-	-	+	2.2.1	C	G	T		modern	Asian African 3
1201	ERR117735	ERP000276	NA	NA	NA	NA	99.35	326.109	3771	Bj-MG3	NA	Bmyc13	ST10	gr3	-	+	+	-	-	+	2.2.1	C	G	T		modern	Asian African 3
1202	ERR228237	ERP000276	NA	NA	NA	NA	99.36	89.8799	3771	Bj-MG3	NA	Bmyc13	ST10	gr3	-	+	+	-	-	+	2.2.1	C	G	T		modern	Asian African 3
1203	ERR230055	ERP000276	NA	NA	NA	NA	98.98	58.1138	3771	Bj-MG3	NA	Bmyc13	ST10	gr3	-	+	+	-	-	+	2.2.1	C	G	T		modern	Asian African 3
1204	ERR233357	ERP001731	USA	San Francisco	Vietnam	6	98.68	101.303	3771	Bj-MG3	NA	Bmyc13	ST10	gr3	-	+	+	-	-	+	2.2.1	C	G	T		modern	Asian African 3
1205	ERR234193	ERP001731	Vietnam	Vietnam	Vietnam	6	98.90	313.923	3771	Bj-MG3	NA	Bmyc13	ST10	gr3	-	+	+	-	-	+	2.2.1	C	G	T		modern	Asian African 3
1206	ERR234210	ERP001731	Vietnam	Vietnam	Vietnam	6	99.36	101.006	3751	Bj-MG3	NA	Bmyc13	ST10	gr3	-	+	+	-	-	+	2.2.1	C	G	T		modern	Asian African 3
1207	ERR234250	ERP001731	USA	San Francisco	Singapore	6	99.09	187.261	3771	Bj-MG3	NA	Bmyc13	ST10	gr3	-	+	+	-	-	+	2.2.1	C	G	T		modern	Asian African 3
1208	ERR245660	ERP000436	NA	NA	Malawi	4.5	98.96	307.473	3771	Bj-MG3	NA	Bmyc13	ST10	gr3	-	+	+	-	-	+	2.2.1	C	G	T		modern	Asian African 3
1209	ERR245696	ERP000436	NA	NA	Malawi	4.5	96.77	215.566	3771	Bj-MG3	NA	Bmyc13	ST10	gr3	-	+	+	-	-	+	2.2.1	C	G	T		modern	Asian African 3
1210	ERR245783	ERP000436	NA	NA	Malawi	4.5	99.04	293.692	3771	Bj-MG3	NA	Bmyc13	ST10	gr3	-	+	+	-	-	+	2.2.1	C	G	T		modern	Asian African 3
1211	ERR386985	ERP000276	NA	NA	NA	NA	99.29	86.0716	3771	Bj-MG3	NA	Bmyc13	ST10	gr3	-	+	+	-	-	+	2.2.1	C	G	T		modern	Asian African 3
1212	ERR502901	ERP004677	NA	NA	NA	NA	99.36	72.2671	3771	Bj-MG3	NA	Bmyc13	ST10	gr3	-	+	+	-	-	+	2.2.1	C	G	T		modern	Asian African 3
1213	ERR551977	ERP006989	NA	NA	China	11	98.53	52.3298	3771	Bj-MG3	NA	Bmyc13	ST10	gr3	-	+	+	-	-	+	2.2.1	C	G	T		modern	Asian African 3
1214	ERR551978	ERP006989	NA	NA	China	11	98.35	77.651	3771	Bj-MG3	NA	Bmyc13	ST10	gr3	-	+	+	-	-	+	2.2.1	C	G	T		modern	Asian African 3
1215	ERR552190	ERP006989	NA	NA	Thailand	11	99.06	131.21	3771	Bj-MG3	NA	Bmyc13	ST10	gr3	-	+	+	-	-	+	2.2.1	C	G	T		modern	Asian African 3
1216	ERR553291	ERP006989	NA	NA	China	11	98.28	71.7625	3771	Bj-MG3	NA	Bmyc13	ST10	gr3	-	+	+	-	-	+	2.2.1	C	G	T		modern	Asian African 3
1217	ERR751360	ERP004677	NA	NA	NA	NA	99.27	119.135	3771	Bj-MG3	NA	Bmyc13	ST10	gr3	-	+	+	-	-	+	2.2.1	C	G	T		modern	Asian African 3
1218	ERR751361	ERP004677	NA	NA	NA	NA	99.20	131.783	3771	Bj-MG3	NA	Bmyc13	ST10	gr3	-	+	+	-	-	+	2.2.1	C	G	T		modern	Asian African 3
1219	ERR751376	ERP004677	NA	NA	NA	NA	99.25	115.264	3771	Bj-MG3	NA	Bmyc13	ST10	gr3	-	+	+	-	-	+	2.2.1	C	G	T		modern	Asian African 3
1220	ERR751395	ERP004677	NA	NA	NA	NA	99.05	118.159	3771	Bj-MG3	NA	Bmyc13	ST10	gr3	-	+	+	-	-	+	2.2.1	C	G	T		modern	Asian African 3
1221	ERR751453	ERP004677	NA	NA	NA	NA	99.29	101.35	3771	Bj-MG3	NA	Bmyc13	ST10	gr3	-	+	+	-	-	+	2.2.1	C	G	T		modern	Asian African 3
1222	ERR751454	ERP004677	NA	NA	NA	NA	99.27	96.7242	3771	Bj-MG3	NA	Bmyc13	ST10	gr3	-	+	+	-	-	+	2.2.1	C	G	T		modern	Asian African 3
1223	ERR751483	ERP004677	NA	NA	NA	NA	99.31	132.635	3771	Bj-MG3	NA	Bmyc13	ST10	gr3	-	+	+	-	-	+	2.2.1	C	G	T		modern	Asian African 3
1224	ERR775373	ERP004677	NA	NA	NA	NA	99.24	106.479	3771	Bj-MG3	NA	Bmyc13	ST10	gr3	-	+	+	-	-	+	2.2.1	C	G	T		modern	Asian African 3
1225	ERR775382	ERP004677	NA	NA	NA	NA	99.22	103.788	3771	Bj-MG3	NA	Bmyc13	ST10	gr3	-	+	+	-	-	+	2.2.1	C	G	T		modern	Asian African 3
1226	ERR779910	ERP004677	NA	NA	NA	NA	99.26	117.506	3771	Bj-MG3	NA	Bmyc13	ST10	gr3	-	+	+	-	-	+	2.2.1	C	G	T		modern	Asian African 3
1227	SRR671724	SRA065095	China	Beijing	China	2	99.40	118.182	3771	Bj-MG3	NA	Bmyc13	ST10	gr3	-	+	+	-	-	+	2.2.1	C	G	T		modern	Asian African 3
1228	SRR671748	SRA065095	China	Fujian	China	2	99.50	118.239	3771	Bj-MG3	NA	Bmyc13	ST10	gr3	-	+	+	-	-	+	2.2.1	C	G	T		modern	Asian African 3
1229	SRR671788	SRA065095	China	Liaoning	China	2	99.50	119.26	3771	Bj-MG3	NA	Bmyc13	ST10	gr3	-	+	+	-	-	+	2.2.1	C	G	T		modern	Asian African 3
1230	SRR671793	SRA065095	China	Shaanxi	China	2	99.47	119.299	3771	Bj-MG3	NA	Bmyc13	ST10	gr3	-	+	+	-	-	+	2.2.1	C	G	T		modern	Asian African 3
1231	ERR1213832	ERP013054	Korea (South), Republic of	NA	Korea (South), Republic of	9	98.30	106.182	3771	Bj-MG3	NA	Bmyc10	ST10	gr3	-	+	+	-	-	+	2.2.1	C	G	T		modern	Modern Beijing
1232	ERR1213855	ERP013054	Korea (South), Republic of	NA	Korea (South), Republic of	9	99.13	140.012	3771	Bj-MG3	NA	Bmyc10	ST10	gr3	-	+	+	-	-	+	2.2.1	C	G	T		modern	Modern Beijing
1233	ERR502925	ERP004677	NA	NA	NA	NA	99.35	78.9112	3771	Bj-MG3	NA	Bmyc10	ST10	gr3	-	+	+	-	-	+	2.2.1	C	G	T		modern	Modern Beijing
1335	ERR026480	ERP000111	Netherlands	Amsterdam	NA	3	97.21	94.1864	3771	Bj-MG3	Pacific RD150	Bmyc10	ST10	gr4	-	+	-	-	-	+	2.2.1.1	C	G	T		modern	Pacific RD150
1336	ERR026481	ERP000111	Netherlands	Amsterdam	NA	3	98.86	97.3648	3771	Bj-MG3	Pacific RD150	Bmyc10	ST10	gr4	-	+	-	-	-	+	2.2.1.1	C	G	T		modern	Pacific RD150
1337	ERR026482	ERP000111	Netherlands	Amsterdam	NA	3	98.52	86.4722	3771	Bj-MG3	Pacific RD150	Bmyc10	ST10	gr4	-	+	-	-	-	+	2.2.1.1	C	G	T		modern	Pacific RD150
1338	ERR029203	ERP000111	South Africa	NA	NA	3	98.92	138.479	3771	Bj-MG3	Pacific RD150	Bmyc10	ST10	gr4	-	+	-	-	-	+	2.2.1.1	C	G	T		modern	Pacific RD150
1339	ERR031468	ERP000124	NA	NA	NA	NA	99.22	155.936	3771	Bj-MG3	Pacific RD150	Bmyc10	ST10	gr4	-	+	-	-	-	+	2.2.1.1	C	G	T		modern	Pacific RD150
1340	ERR031470	ERP000124	NA	NA	NA	NA	99.14	181.839	3771	Bj-MG3	Pacific RD150	Bmyc10	ST10	gr4	-	+	-	-	-	+	2.2.1.1	C	G	T		modern	Pacific RD150
1341	ERR031481	ERP000124	NA	NA	NA	NA	98.84	196.814	3771	Bj-MG3	Pacific RD150	Bmyc10	ST10	gr4	-	+	-	-	-	+	2.2.1.1	C	G	T		modern	Pacific RD150
1342	ERR1023401	ERP004677	NA	NA	NA	NA	99.36	125.927	3771	Bj-MG3	Pacific RD150	Bmyc10	ST10	gr4	-	+	-	-	-	+	2.2.1.1	C	G	T		modern	Pacific RD150
1343	ERR1023419	ERP004677	NA	NA	NA	NA	99.38	121.753	3771	Bj-MG3	Pacific RD150	Bmyc10	ST10	gr4	-	+	-	-	-	+	2.2.1.1	C	G	T		modern	Pacific RD150
1344	ERR1023422	ERP004677	NA	NA	NA	NA	99.39	162.683	3771	Bj-MG3	Pacific RD150	Bmyc10	ST10	gr4	-	+	-	-	-	+	2.2.1.1	C	G	T		modern	Pacific RD150
1345	ERR1023428	ERP004677	NA	NA	NA	NA	99.39	148.512	3771	Bj-MG3	Pacific RD150	Bmyc10	ST10	gr4	-	+	-	-	-	+	2.2.1.1	C	G	T		modern	Pacific RD150
1346	ERR1023439	ERP004677	NA	NA	NA	NA	99.34	166.69	3771	Bj-MG3	Pacific RD150	Bmyc10	ST10	gr4	-	+	-	-	-	+	2.2.1.1	C	G	T		modern	Pacific RD150
1347	ERR1023442	ERP004677	NA	NA	NA	NA	99.37	164.527	3771	Bj-MG3	Pacific RD150	Bmyc10	ST10	gr4	-	+	-	-	-	+	2.2.1.1	C	G	T		modern	Pacific RD150
1348	ERR1023449	ERP004677	NA	NA	NA	NA	99.41	163.024	3371	Bj-MG3	Pacific RD150	Bmyc10	ST10	gr4	-	+	-	-	-	+	2.2.1.1	C	G	T		modern	Pacific RD150
1349	ERR1023459	ERP004677	NA	NA	NA	NA	99.37	190.197	3771	Bj-MG3	Pacific RD150	Bmyc10	ST10	gr4	-	+	-	-	-	+	2.2.1.1	C	G	T		modern	Pacific RD150
1350	ERR1023461	ERP004677	NA	NA	NA	NA	99.37	181.614	3771	Bj-MG3	Pacific RD150	Bmyc10	ST10	gr4	-	+	-	-	-	+	2.2.1.1	C	G	T		modern	Pacific RD150
1351	ERR1023475	ERP004677	NA	NA	NA	NA	99.37	186.267	3771	Bj-MG3	Pacific RD150	Bmyc10	ST10	gr4	-	+	-	-	-	+	2.2.1.1	C	G	T		modern	Pacific RD150
1352	ERR1023481	ERP004677	NA	NA	NA	NA	99.35	155.567	3771	Bj-MG3	Pacific RD150	Bmyc10	ST10	gr4	-	+	-	-	-	+	2.2.1.1	C	G	T		modern	Pacific RD150
1353	ERR1023498	ERP004677	NA	NA	NA	NA	99.37	139.036	3771	Bj-MG3	Pacific RD150	Bmyc10	ST10	gr4	-	+	-	-	-	+	2.2.1.1	C	G	T		modern	Pacific RD150
1354	ERR1023499	ERP004677	NA	NA	NA	NA	99.39	146.012	3771	Bj-MG3	Pacific RD150	Bmyc10	ST10	gr4	-	+	-	-	-	+	2.2.1.1	C	G	T		modern	Pacific RD150
1355	ERR1023500	ERP004677	NA	NA	NA	NA	99.37	150.587	3771	Bj-MG3	Pacific RD150	Bmyc10	ST10	gr4	-	+	-	-	-	+	2.2.1.1	C	G	T		modern	Pacific RD150
1356	ERR1023501	ERP004677	NA	NA	NA	NA	99.36	156.023	3771	Bj-MG3	Pacific RD150	Bmyc10	ST10	gr4	-	+	-	-	-	+	2.2.1.1	C	G	T		modern	Pacific RD150
1357	ERR1023507	ERP004677	NA	NA	NA	NA	99.41	146.216	3771	Bj-MG3	Pacific RD150	Bmyc10	ST10	gr4	-	+	-	-	-	+	2.2.1.1	C	G	T		modern	Pacific RD150
1358	ERR1023512	ERP004677	NA	NA	NA	NA	99.39	132.296	3771	Bj-MG3	Pacific RD150	Bmyc10	ST10	gr4	-	+	-	-	-	+	2.2.1.1	C	G	T		modern	Pacific RD150
1359	ERR1023516	ERP004677	NA	NA	NA	NA	99.39	169.622	3771	Bj-MG3	Pacific RD150	Bmyc10	ST10	gr4	-	+	-	-	-	+	2.2.1.1	C	G	T		modern	Pacific RD150
1360	ERR1023518	ERP004677	NA	NA	NA	NA	99.33	144.25	3771	Bj-MG3	Pacific RD150	Bmyc10	ST10	gr4	-	+	-	-	-	+	2.2.1.1	C	G	T		modern	Pacific RD150
1361	ERR158609	ERP000192	United Kingdom	NA	NA	NA	99.35	135.952	3771	Bj-MG3	Pacific RD150	Bmyc10	ST10	gr4	-	+	-	-	-	+	2.2.1.1	C	G	T		modern	Pacific RD150
1362	ERR228269	ERP000276	NA	NA	NA	NA	99.35	110.805	3771	Bj-MG3	Pacific RD150	Bmyc10	ST10	gr4	-	+	-	-	-	+	2.2.1.1	C	G	T		modern	Pacific RD150
1363	ERR230100	ERP000276	NA	NA	NA	NA	98.89	66.9362	3771	Bj-MG3	Pacific RD150	Bmyc10	ST10	gr4	-	+	-	-	-	+	2.2.1.1	C	G	T		modern	Pacific RD150
1364	ERR233361	ERP001731	China	San Francisco	China	6	98.08	98.4109	3771	Bj-MG3	Pacific RD150	Bmyc10	ST10	gr4	-	+	-	-	-	+	2.2.1.1	C	G	T		modern	Pacific RD150
1365	ERR234121	ERP001731	China	Shanghai	China	6	99.06	172.942	3771	Bj-MG3	Pacific RD150	Bmyc10	ST10	gr4	-	+	-	-	-	+	2.2.1.1	C	G	T		modern	Pacific RD150
1366	ERR234130	ERP001731	China	Shanghai	China	6	99.37	177.871	3771	Bj-MG3	Pacific RD150	Bmyc10	ST10	gr4	-	+	-	-	-	+	2.2.1.1	C	G	T		modern	Pacific RD150
1367	ERR234140	ERP001731	China	Shanghai	China	6	99.39	206.211	3771	Bj-MG3	Pacific RD150	Bmyc10	ST10	gr4	-	+	-	-	-	+	2.2.1.1	C	G	T		modern	Pacific RD150
1368	ERR234190	ERP001731	Vietnam	Vietnam	Vietnam	6	98.90	387.033	3771	Bj-MG3	Pacific RD150	Bmyc10	ST10	gr4	-	+	-	-	-	+	2.2.1.1	C	G	T		modern	Pacific RD150
1369	ERR234242	ERP001731	Vietnam	Vietnam	Vietnam	6	99.40	51.6074	3771	Bj-MG3	Pacific RD150	Bmyc10	ST10	gr4	-	+	-	-	-	+	2.2.1.1	C	G	T		modern	Pacific RD150
1370	ERR234246	ERP001731	USA	San Francisco	Vietnam	6	99.23	161.518	3771	Bj-MG3	Pacific RD150	Bmyc10	ST10	gr4	-	+	-	-	-	+	2.2.1.1	C	G	T		modern	Pacific RD150
1371	ERR234256	ERP001731	USA	San Francisco	China	6	98.86	203.588	3771	Bj-MG3	Pacific RD150	Bmyc10	ST10	gr4	-	+	-	-	-	+	2.2.1.1	C	G	T		modern	Pacific RD150
1372	ERR266584	ERP000276	NA	NA	NA	NA	99.31	105.229	3771	Bj-MG3	Pacific RD150	Bmyc10	ST10	gr4	-	+	-	-	-	+	2.2.1.1	C	G	T		modern	Pacific RD150
1373	ERR294206	ERP000276	NA	NA	NA	NA	99.26	104.938	3771	Bj-MG3	Pacific RD150	Bmyc10	ST10	gr4	-	+	-	-	-	+	2.2.1.1	C	G	T		modern	Pacific RD150
1374	ERR351895	ERP000276	NA	NA	NA	NA	99.33	96.9518	3771	Bj-MG3	Pacific RD150	Bmyc10	ST10	gr4	-	+	-	-	-	+	2.2.1.1	C	G	T		modern	Pacific RD150
1375	ERR403390	ERP000276	NA	NA	NA	NA	99.23	86.0001	3771	Bj-MG3	Pacific RD150	Bmyc10	ST10	gr4	-	+	-	-	-	+	2.2.1.1	C	G	T		modern	Pacific RD150
1376	ERR502900	ERP004677	NA	NA	NA	NA	99.06	87.5674	3771	Bj-MG3	Pacific RD150	Bmyc10	ST10	gr4	-	+	-	-	-	+	2.2.1.1	C	G	T		modern	Pacific RD150
1377	ERR502906	ERP004677	NA	NA	NA	NA	99.39	95.3163	3771	Bj-MG3	Pacific RD150	Bmyc10	ST10	gr4	-	+	-	-	-	+	2.2.1.1	C	G	T		modern	Pacific RD150
1378	ERR550957	ERP006989	NA	NA	Simbabwe	11	98.58	122.35	3771	Bj-MG3	Pacific RD150	Bmyc10	ST10	gr4	-	+	-	-	-	+	2.2.1.1	C	G	T		modern	Pacific RD150
1379	ERR551071	ERP006989	NA	NA	Swaziland	11	97.87	141.131	3771	Bj-MG3	Pacific RD150	Bmyc10	ST10	gr4	-	+	-	-	-	+	2.2.1.1	C	G	T		modern	Pacific RD150
1380	ERR551155	ERP006989	NA	NA	Thailand	11	98.65	83.0684	3771	Bj-MG3	Pacific RD150	Bmyc10	ST10	gr4	-	+	-	-	-	+	2.2.1.1	C	G	T		modern	Pacific RD150
1381	ERR551549	ERP006989	NA	NA	Germany	11	98.34	126.923	3771	Bj-MG3	Pacific RD150	Bmyc10	ST10	gr4	-	+	-	-	-	+	2.2.1.1	C	G	T		modern	Pacific RD150
1382	ERR551680	ERP006989	NA	NA	Republic of Kiribati	11	95.67	55.6609	3771	Bj-MG3	Pacific RD150	Bmyc10	ST10	gr4	-	+	-	-	-	+	2.2.1.1	C	G	T		modern	Pacific RD150
1383	ERR551681	ERP006989	NA	NA	Republic of Kiribati	11	98.98	59.7733	3771	Bj-MG3	Pacific RD150	Bmyc10	ST10	gr4	-	+	-	-	-	+	2.2.1.1	C	G	T		modern	Pacific RD150
1384	ERR551688	ERP006989	NA	NA	Republic of Kiribati	11	98.31	82.2091	3771	Bj-MG3	Pacific RD150	Bmyc10	ST10	gr4	-	+	-	-	-	+	2.2.1.1	C	G	T		modern	Pacific RD150
1385	ERR551693	ERP006989	NA	NA	Vietnam	11	98.60	75.8061	3771	Bj-MG3	Pacific RD150	Bmyc10	ST10	gr4	-	+	-	-	-	+	2.2.1.1	C	G	T		modern	Pacific RD150
1386	ERR551694	ERP006989	NA	NA	Vietnam	11	98.15	62.9605	3771	Bj-MG3	Pacific RD150	Bmyc10	ST10	gr4	-	+	-	-	-	+	2.2.1.1	C	G	T		modern	Pacific RD150
1387	ERR551927	ERP006989	NA	NA	Indonesia	11	98.41	54.1988	3771	Bj-MG3	Pacific RD150	Bmyc10	ST10	gr4	-	+	-	-	-	+	2.2.1.1	C	G	T		modern	Pacific RD150
1388	ERR551928	ERP006989	NA	NA	Indonesia	11	98.57	65.9447	3771	Bj-MG3	Pacific RD150	Bmyc10	ST10	gr4	-	+	-	-	-	+	2.2.1.1	C	G	T		modern	Pacific RD150
1389	ERR552689	ERP006989	NA	NA	Thailand	11	95.22	63.4268	3771	Bj-MG3	Pacific RD150	Bmyc10	ST10	gr4	-	+	-	-	-	+	2.2.1.1	C	G	T		modern	Pacific RD150
1390	ERR552894	ERP006989	NA	NA	Republic of Kiribati	11	99.01	72.1448	3771	Bj-MG3	Pacific RD150	Bmyc10	ST10	gr4	-	+	-	-	-	+	2.2.1.1	C	G	T		modern	Pacific RD150
1391	ERR552895	ERP006989	NA	NA	Republic of Kiribati	11	98.46	53.1096	3771	Bj-MG3	Pacific RD150	Bmyc10	ST10	gr4	-	+	-	-	-	+	2.2.1.1	C	G	T		modern	Pacific RD150
1392	SRR671761	SRA065095	China	Fujian	China	2	99.48	118.262	3771	Bj-MG3	Pacific RD150	Bmyc10	ST10	gr4	-	+	-	-	-	+	2.2.1.1	C	G	T		modern	Pacific RD150
1393	SRR671786	SRA065095	China	Liaoning	China	2	99.49	119.281	3771	Bj-MG3	Pacific RD150	Bmyc10	ST10	gr4	-	+	-	-	-	+	2.2.1.1	C	G	T		modern	Pacific RD150
1394	SRR671830	SRA065095	China	Shaanxi	China	2	99.40	119.329	3771	Bj-MG3	Pacific RD150	Bmyc10	ST10	gr4	-	+	-	-	-	+	2.2.1.1	C	G	T		modern	Pacific RD150
1395	SRR671841	SRA065095	China	Fujian	China	2	99.46	119.147	3771	Bj-MG3	Pacific RD150	Bmyc10	ST10	gr4	-	+	-	-	-	+	2.2.1.1	C	G	T		modern	Pacific RD150
1396	ERR031486	ERP000124	NA	NA	NA	NA	98.10	228.093	3771	Bj-MG3	Asian African 2	Bmyc18	ST8	gr5	-	-	+	-	-	+	2.2.1.2	C	G	T		modern	Asian African 2/RD142
1397	ERR234213	ERP001731	USA	San Francisco	Indonesia	6	98.98	48.9727	3771	Bj-MG3	Asian African 2	Bmyc18	ST8	gr5	-	-	+	-	-	+	2.2.1.2	C	G	T		modern	Asian African 2/RD142
1398	ERR234263	ERP001731	USA	San Francisco	Cambodia	6	98.13	236.285	3771	Bj-MG3	Asian African 2	Bmyc18	ST8	gr5	-	-	+	-	-	+	2.2.1.2	C	G	T		modern	Asian African 2/RD142

## Sheet: Legend
		1	http://www.ncbi.nlm.nih.gov/pmc/articles/PMC3939361/
		2	http://www.ncbi.nlm.nih.gov/pubmed/23995137
		3	https://www.ncbi.nlm.nih.gov/pmc/articles/PMC3599118/
		4	https://www.ncbi.nlm.nih.gov/pubmed/26181760
		5	https://www.ncbi.nlm.nih.gov/pmc/articles/PMC4384740/
		6	http://www.ncbi.nlm.nih.gov/pubmed/23995134
		7	http://www.ncbi.nlm.nih.gov/pubmed/23158499
		8	http://www.ncbi.nlm.nih.gov/pmc/articles/PMC4289236/
		9	http://bmcmedicine.biomedcentral.com/articles/10.1186/s12916-016-0575-9#MOESM1
		10	http://www.pnas.org/content/112/26/8136.full
		11	http://www.ncbi.nlm.nih.gov/pubmed/25599400

## Sheet: Лист2
Table S1. List of 5 samples associated with tuberculosis outbreaks
Sample	Luo	Merker	Mestre	Filliol	Coll	Tsolaki/Gagneux	Rad	Mocrousov
Strain K	Bj-MG1	Asia Ancestral 1	Bmyc3	ST11	2002-02-02	gr2	WT	Ancient
GS1237	Bj-MG2	Asia Ancestral 3	Bmyc25	ST25	2001-02-02	gr3	muT4 ogt(37)	Ancient
HN878	Bj-MG3	Asian African 2	Bmyc18	ST8	2.2.1.2	gr5	muT2 muT4 ogt(12)	Modern
Strain 210	Bj-MG3	Asian African 2	Bmyc18	ST8	2.2.1.2	gr5	muT2 muT4 ogt(12)	Modern
W-148	Bj-MG3	Europe/Russia W148 Outbreak	Bmyc12	ST10	2001-02-02	gr3	muT2 muT4 ogt(12)	Modern
