# Supplementary material for: Evolutionary pathway analysis and unified classification of East Asian lineage of Mycobacterium tuberculosis
Source: Sci Rep. 2017 Aug 23;7:9227. doi: 10.1038/s41598-017-10018-5 (PMC5569047; doi:10.1038/s41598-017-10018-5)
Supplement: Supplementary file 3 — Table S2 [file 41598_2017_10018_MOESM3_ESM.xls]

## Sheet: Лист1
Table S2. Lineage 2 specific SNPs
												presence in different lineages
Position	Locus	Locus tag	Ref	Mut	Codon	RefAA	MutAA	Change	Rose et al.	Coll et al.	This study	lineage1	lineage3	lineage4	lineage5	lineage6	lineage7
2983873	Intergene	Rv2665|Rv2667	A	G	-	-	-	-			+	0/415	0/913	0/2275	0/31	0/35	0/4
2338811	-	Rv2082	A	G	35	Lys	Glu	NonSyn	+			0/415	18/913	30/2275	0/31	0/35	4/4
2338810	-	Rv2082	T	C	34	Arg	Arg	Syn	+			0/415	18/913	30/2275	0/31	0/35	4/4
4001622	Intergene	Rv3560c|Rv3561	T	C	-	-	-	-	+			0/415	3/913	9/2275	0/31	0/35	4/4
2867298	lppB	Rv2544	C	A	59	His	Asn	NonSyn	+			77/415	0/913	77/2275	1/31	0/35	0/4
2867347	lppB	Rv2544	A	G	75	Gln	Arg	NonSyn	+			29/415	0/913	83/2275	0/31	0/35	0/4
2867401	lppB	Rv2544	A	C	93	Asn	Thr	NonSyn	+			5/415	0/913	4/2275	0/31	0/35	0/4
2867756	lppB	Rv2544	T	C	211	Ile	Ile	Syn	+			3/415	0/913	66/2275	0/31	0/35	0/4
39158	-	Rv0036c	C	G	224	Arg	Arg	Syn	+		+	0/415	0/913	1/2275	0/31	0/35	0/4
1897608	-	Rv1672c	C	T	200	Leu	Leu	Syn	+		+	0/415	0/913	1/2275	0/31	0/35	0/4
1955941	-	Rv1730c	G	C	435	Asp	Glu	NonSyn	+		+	0/415	0/913	0/2275	0/31	0/35	0/4
190816	-	Rv0161	A	C	70	Ser	Ser	Syn	+		+	0/415	0/913	8/2275	0/31	0/35	0/4
3775409	-	Rv3365c	T	C	698	Gln	Arg	NonSyn	+		+	0/415	0/913	0/2275	0/31	0/35	0/4
3674157	pcd	Rv3293	T	A	186	Cys	Ser	NonSyn	+		+	0/415	0/913	0/2275	0/31	0/35	0/4
3775441	-	Rv3365c	A	C	687	Ser	Arg	NonSyn	+		+	0/415	0/913	0/2275	0/31	0/35	0/4
3778012	spoU	Rv3366	G	T	92	Arg	Arg	Syn	+		+	0/415	0/913	0/2275	0/31	0/35	0/4
4267647	aftB	Rv3805c	T	C	397	Asp	Gly	NonSyn	+		+	0/415	0/913	0/2275	0/31	0/35	0/4
477234	-	Rv0398c	T	G	29	Glu	Asp	NonSyn	+		+	0/415	0/913	0/2275	0/31	0/35	0/4
2711722	-	Rv2414c	T	G	385	Pro	Pro	Syn	+		+	0/415	0/913	0/2275	0/31	0/35	0/4
3778011	spoU	Rv3366	G	A	92	Arg	Gln	NonSyn	+		+	0/415	0/913	0/2275	0/31	0/35	0/4
627485	galE3	Rv0536	G	A	80	Val	Ile	NonSyn	+		+	0/415	0/913	0/2275	0/31	0/35	0/4
36008	bioF2	Rv0032	G	C	572	Asp	His	NonSyn	+	+	+	0/415	0/913	1/2275	0/31	0/35	0/4
63146	Intergene	Rv0058|Rv0059	G	T	-	-	-	-	+	+	+	0/415	0/913	0/2275	0/31	0/35	0/4
230170	-	Rv0194	C	T	1098	Pro	Leu	NonSyn	+	+	+	0/415	0/913	1/2275	0/31	0/35	0/4
497491	glnH	Rv0411c	G	A	270	Asp	Asp	Syn	+	+	+	0/415	0/913	0/2275	0/31	0/35	0/4
542014	Intergene	Rv0451c|Rv0452	C	G	-	-	-	-	+	+	+	0/415	0/913	3/2275	0/31	0/35	0/4
628864	-	Rv0537c	T	C	290	Thr	Ala	NonSyn	+	+	+	0/415	0/913	1/2275	0/31	0/35	0/4
657142	-	Rv0565c	C	T	110	Arg	His	NonSyn	+	+	+	0/415	0/913	1/2275	0/31	0/35	0/4
811753	rplX	Rv0715	C	T	4	His	His	Syn	+	+	+	0/415	0/913	0/2275	0/31	0/35	0/4
1201581	lipU	Rv1076	A	C	272	Gln	Pro	NonSyn	+	+	+	0/415	0/913	1/2275	0/31	0/35	0/4
1317655	pks4	Rv1181	C	T	808	Leu	Leu	Syn	+	+	+	0/415	0/913	1/2275	0/31	0/35	0/4
1643864	-	Rv1458c	T	C	133	Thr	Ala	NonSyn	+	+	+	0/415	0/913	0/2275	0/31	0/35	0/4
1651308	-	Rv1463	A	G	198	Glu	Gly	NonSyn	+	+	+	0/415	0/913	0/2275	0/31	0/35	0/4
2072313	gcvH	Rv1826	C	A	121	Thr	Lys	NonSyn	+	+	+	0/415	0/913	2/2275	0/31	0/35	0/4
2172380	-	Rv1920	A	C	253	Glu	Ala	NonSyn	+	+	+	0/415	0/913	0/2275	0/31	0/35	0/4
2185674	fadE17	Rv1934c	A	G	172	Ile	Thr	NonSyn	+	+	+	0/415	0/913	0/2275	0/31	0/35	0/4
2337179	-	Rv2079	C	T	609	Gln	Ter	NonSyn	+	+	+	0/415	0/913	1/2275	0/31	0/35	0/4
2510350	Intergene	Rv2237|Rv2237A	C	G	-	-	-	-	+	+	+	0/415	0/913	1/2275	0/31	0/35	0/4
2521428	accD6	Rv2247	A	G	229	Asp	Gly	NonSyn	+	+	+	0/415	0/913	1/2275	0/31	0/35	0/4
2548700	cyp121	Rv2276	C	T	318	His	Tyr	NonSyn	+	+	+	0/415	0/913	3/2275	0/31	0/35	0/4
3304966	-	Rv2952	G	A	176	Gly	Arg	NonSyn	+	+	+	0/415	0/913	0/2275	0/31	0/35	0/4
3036826	fadE20	Rv2724c	C	T	156	Val	Met	NonSyn	+	+	+	0/415	0/913	1/2275	0/31	0/35	0/4
3487108	cyp141	Rv3121	C	T	200	Ala	Ala	Syn	+	+	+	0/415	0/913	1/2275	0/31	0/35	0/4
3542049	Intergene	Rv3173c|Rv3174	G	A	-	-	-	-	+	+	+	0/415	0/913	0/2275	0/31	0/35	0/4
3597249	-	Rv3220c	C	G	96	Gly	Arg	NonSyn	+	+	+	0/415	0/913	0/2275	0/31	0/35	0/4
3577497	-	Rv3202c	C	T	902	Glu	Lys	NonSyn	+	+	+	0/415	0/913	2/2275	0/31	0/35	0/4
3678249	lhr	Rv3296	A	C	492	Lys	Thr	NonSyn	+	+	+	0/415	0/913	0/2275	0/31	0/35	0/4
3970594	Intergene	Rv3531c|Rv3534c	C	G	-	-	-	-	+	+	+	0/415	0/913	0/2275	0/31	0/35	0/4
4056693	Intergene	Rv3616c|Rv3617	G	T	-	-	-	-	+	+	+	0/415	0/913	2/2275	0/31	0/35	0/4
4133316	-	Rv3691	A	T	267	Thr	Ser	NonSyn	+	+	+	5/415	0/913	0/2275	0/31	0/35	0/4
4205325	proX	Rv3759c	A	G	17	Trp	Arg	NonSyn	+	+	+	0/415	0/913	0/2275	0/31	0/35	0/4
4290135	mmpL8	Rv3823c	C	T	465	Leu	Leu	Syn	+	+	+	0/415	0/913	2/2275	0/31	0/35	0/4
4301075	fadD23	Rv3826	G	C	422	Glu	Gln	NonSyn	+	+	+	0/415	0/913	4/2275	0/31	0/35	0/4
4362568	eccE1	Rv3882c	T	G	285	Arg	Arg	Syn	+	+	+	0/415	0/913	0/2275	0/31	0/35	0/4
4308395	serS	Rv3834c	G	A	174	Leu	Leu	Syn	+	+	+	0/415	0/913	0/2275	0/31	0/35	0/4
14861	-	Rv0012	G	T	258	Gly	Val	NonSyn	+	+	+	0/415	0/913	0/2275	0/31	1/35	0/4
264129	-	Rv0221	G	A	21	Met	Ile	NonSyn	+	+	+	0/415	0/913	1/2275	0/31	0/35	0/4
484596	fadD30	Rv0404	C	T	207	Pro	Leu	NonSyn	+	+	+	0/415	0/913	4/2275	0/31	0/35	0/4
798355	-	Rv0697	G	C	475	Ala	Pro	NonSyn	+	+	+	0/415	0/913	1/2275	0/31	0/35	0/4
1022003	Intergene	Rv0914c|Rv0917	A	C	-	-	-	-	+	+	+	0/415	0/913	3/2275	0/31	0/35	0/4
1102468	-	Rv0986	C	A	222	Gly	Gly	Syn	+	+	+	0/415	0/913	1/2275	0/31	0/35	0/4
1168776	Intergene	Rv1045|Rv1047	T	G	-	-	-	-	+	+	+	0/415	0/913	2/2275	0/31	0/35	0/4
1556787	carA	Rv1383	T	C	273	Ser	Pro	NonSyn	+	+	+	0/415	0/913	0/2275	0/31	0/35	0/4
1577241	-	Rv1401	G	A	104	Pro	Pro	Syn	+	+	+	0/415	0/913	1/2275	0/31	0/35	0/4
1678706	-	Rv1489	A	C	52	Lys	Thr	NonSyn	+	+	+	0/415	0/913	0/2275	0/31	0/35	0/4
1711670	-	Rv1520	C	T	215	Arg	Cys	NonSyn	+	+	+	0/415	0/913	2/2275	0/31	0/35	0/4
1831226	polA	Rv1629	A	G	188	Arg	Gly	NonSyn	+	+	+	0/415	0/913	0/2275	0/31	0/35	0/4
1831288	polA	Rv1629	C	T	208	Pro	Pro	Syn	+	+	+	0/415	0/913	0/2275	0/31	0/35	0/4
1967543	-	Rv1739c	C	A	32	Gly	Val	NonSyn	+	+	+	0/415	0/913	0/2275	0/31	0/35	0/4
2267015	-	Rv2021c	T	C	32	Ala	Ala	Syn	+	+	+	0/415	0/913	2/2275	0/31	0/35	0/4
2268627	Intergene	Rv2023c|Rv2024c	G	C	-	-	-	-	+	+	+	0/415	0/913	4/2275	0/31	0/35	0/4
2288085	-	Rv2042c	G	C	199	Ala	Ala	Syn	+	+	+	0/415	0/913	0/2275	0/31	0/35	0/4
2543395	cyp128	Rv2268c	T	C	294	Glu	Glu	Syn	+	+	+	0/415	0/913	2/2275	0/31	0/35	0/4
2673818	mbtB	Rv2383c	C	G	674	Val	Leu	NonSyn	+	+	+	0/415	0/913	0/2275	0/31	0/35	0/4
2789798	plsC	Rv2483c	G	T	409	Arg	Arg	Syn	+	+	+	0/415	0/913	2/2275	0/31	0/35	0/4
2833329	-	Rv2516c	G	A	62	Ala	Val	NonSyn	+	+	+	0/415	0/913	3/2275	0/31	0/35	0/4
2969197	Intergene	Rv2644c|Rvnt34	A	G	-	-	-	-	+	+	+	0/415	0/913	0/2275	0/31	0/35	0/4
3010993	-	Rv2693c	C	T	126	Gly	Arg	NonSyn	+	+	+	0/415	0/913	0/2275	0/31	0/35	0/4
3811672	Intergene	Rv3395c|Rv3395A	G	T	-	-	-	-	+	+	+	0/415	0/913	1/2275	0/31	0/35	0/4
3979990	ltp2	Rv3540c	C	G	224	Val	Leu	NonSyn	+	+	+	0/415	0/913	0/2275	0/31	0/35	0/4
4041581	lysS	Rv3598c	C	T	454	Ala	Thr	NonSyn	+	+	+	0/415	0/913	2/2275	0/31	0/35	0/4
4167656	-	Rv3722c	A	G	158	Met	Thr	NonSyn	+	+	+	0/415	0/913	2/2275	0/31	0/35	0/4
4174131	-	Rv3727	G	C	393	Gly	Arg	NonSyn	+	+	+	0/415	0/913	0/2275	0/31	0/35	0/4
4179832	-	Rv3729	G	C	516	Gln	His	NonSyn	+	+	+	0/415	0/913	0/2275	0/31	0/35	0/4
4254431	accD4	Rv3799c	G	A	506	Asp	Asp	Syn	+	+	+	0/415	0/913	1/2275	0/31	0/35	0/4
4319985	Intergene	Rv3845|Rv3846	G	C	-	-	-	-	+	+	+	0/415	0/913	1/2275	0/31	0/35	0/4
4357804	espK	Rv3879c	T	G	660	Glu	Ala	NonSyn	+	+	+	0/415	0/913	1/2275	0/31	0/35	0/4
4378504	eccC2	Rv3894c	T	C	650	Asp	Gly	NonSyn	+	+	+	0/415	0/913	2/2275	0/31	0/35	0/4
11820	Intergene	Rv0007/Rv0008c	C	G	-	-	-	-	+	+	+	0/415	0/913	0/2275	0/31	0/35	0/4
87468	-	Rv0078A	C	T	112	Glu	Lys	NonSyn	+	+	+	0/415	0/913	1/2275	0/31	0/35	0/4
147262	fusA2	Rv0120c	G	T	170	Asp	Glu	NonSyn	+	+	+	0/415	0/913	0/2275	0/31	0/35	0/4
940602	narL	Rv0844c	C	G	169	Gly	Arg	NonSyn	+	+	+	0/415	0/913	0/2275	0/31	0/35	0/4
1722228	pks5	Rv1527c	A	C	2061	Leu	Arg	NonSyn	+	+	+	0/415	0/913	0/2275	0/31	0/35	0/4
1831220	polA	Rv1629	A	C	186	Thr	Pro	NonSyn	+	+	+	0/415	2/913	0/2275	0/31	0/35	0/4
1877744	pks7	Rv1661	A	C	814	Glu	Ala	NonSyn	+	+	+	0/415	0/913	1/2275	0/31	0/35	0/4
2586076	-	Rv2314c	C	G	405	Arg	Arg	Syn	+	+	+	0/415	0/913	0/2275	0/31	0/35	0/4
2741209	dctA	Rv2443	G	A	167	Leu	Leu	Syn	+	+	+	0/415	0/913	1/2275	0/31	0/35	0/4
3033189	-	Rv2721c	G	A	477	Pro	Pro	Syn	+	+	+	0/415	0/913	0/2275	0/31	0/35	0/4
3111476	-	Rv2802c	C	T	116	Ser	Ser	Syn	+	+	+	0/415	0/913	1/2275	0/31	0/35	0/4
3778396	Intergene	Rv3366|Rv3368c	C	T	-	-	-	-	+	+	+	0/415	0/913	3/2275	0/31	0/35	0/4
353309	eccD3	Rv0290	G	A	76	Ser	Asn	NonSyn	+	+	+	0/415	0/913	1/2275	0/31	0/35	0/4
757139	atsD	Rv0663	C	A	335	Arg	Ser	NonSyn	+	+	+	0/415	0/913	0/2275	0/31	0/35	0/4
972980	-	Rv0874c	C	T	243	Gly	Ser	NonSyn	+	+	+	0/415	0/913	0/2275	0/31	0/35	0/4
3830349	guaB2	Rv3411c	C	T	391	Ala	Thr	NonSyn	+	+	+	0/415	0/913	0/2275	0/31	0/35	0/4
640954	Intergene	Rv0550c|Rv0551c	A	G	-	-	-	-	+	+	+	0/415	0/913	1/2275	0/31	0/35	0/4
696917	Intergene	Rv0597c|Rv0598c	G	T	-	-	-	-	+	+	+	0/415	5/913	0/2275	0/31	0/35	0/4
2294007	-	Rv2047c	T	C	174	Thr	Ala	NonSyn	+	+	+	0/415	0/913	0/2275	0/31	0/35	0/4
3276703	mas	Rv2940c	T	G	2005	Thr	Pro	NonSyn	+	+	+	0/415	0/913	0/2275	0/31	0/35	0/4
3284855	fadD28	Rv2941	C	T	507	Ile	Ile	Syn	+	+	+	0/415	0/913	1/2275	0/31	0/35	0/4
3993058	fdxB	Rv3554	G	A	125	Gly	Glu	NonSyn	+	+	+	0/415	0/913	1/2275	0/31	0/35	0/4
4182387	ligC	Rv3731	G	C	210	Val	Val	Syn	+	+	+	0/415	0/913	0/2275	0/31	0/35	0/4
4284429	papA2	Rv3820c	G	A	466	Pro	Leu	NonSyn	+	+	+	0/415	1/913	0/2275	0/31	0/35	0/4
707334	-	Rv0613c	T	C	728	Thr	Ala	NonSyn	+	+	+	0/415	0/913	0/2275	0/31	0/35	0/4
1175343	Intergene	Rv1051c|Rv1052	C	T	-	-	-	-	+	+	+	0/415	0/913	0/2275	0/31	0/35	0/4
37305	fadD34	Rv0035	C	G	16	Ser	Trp	NonSyn	+	+	+	0/415	0/913	0/2275	0/31	0/35	0/4
1695796	-	Rv1505c	C	T	51	Ala	Thr	NonSyn	+	+	+	0/415	0/913	2/2275	0/31	0/35	0/4
2948230	-	Rv2621c	G	A	110	Ala	Val	NonSyn	+	+	+	0/415	0/913	1/2275	0/31	0/35	0/4
1980652	-	Rv1751	G	T	344	Pro	Pro	Syn	+	+	+	0/415	0/913	0/2275	0/31	0/35	0/4
1834177	rpsA	Rv1630	A	C	212	Arg	Arg	Syn	+	+	+	0/415	0/913	2/2275	0/31	0/35	0/4
2399734	pyrD	Rv2139	G	A	339	Gly	Ser	NonSyn	+	+	+	0/415	0/913	2/2275	0/31	0/35	0/4
1329234	-	Rv1186c	G	A	24	Asp	Asp	Syn	+	+	+	0/415	0/913	0/2275	0/31	0/35	0/4
3024021	ideR	Rv2711	C	A	153	Arg	Arg	Syn	+	+	+	0/415	0/913	0/2275	0/31	0/35	0/4
282892	aftD	Rv0236c	C	T	1320	Thr	Thr	Syn	+	+	+	0/415	0/913	0/2275	0/31	0/35	0/4
353365	eccD3	Rv0290	G	A	95	Ala	Thr	NonSyn	+	+	+	0/415	0/913	0/2275	0/31	0/35	0/4
