# Supplementary material for: Evolutionary pathway analysis and unified classification of East Asian lineage of Mycobacterium tuberculosis
Source: Sci Rep. 2017 Aug 23;7:9227. doi: 10.1038/s41598-017-10018-5 (PMC5569047; doi:10.1038/s41598-017-10018-5)
Supplement: Supplementary file 4 — Table S3 [file 41598_2017_10018_MOESM4_ESM.xls]

## Sheet: Лист1
Table S3. Samples distribution using Mestre et al. classification scheme
Locus_tag	Rv3711c	Rv3585	Rv0003	rv2979c	Rv3711c	Rv3711c	Rv1420	Rv2592c	Rv3062	Rv0938	Rv3721c	Rv3297	Rv1317c	Rv3731	Rv3731	Rv1420	Rv0629c	Rv3674c	Rv0938	Rv0938	Rv3715c	Rv1420	Rv0938	Rv3908	Rv1316c	Rv1420	Rv2736c	Rv2736c	Rv2973c	Rv1160	Rv1316c	Rv3715c	Rv0003	Rv0949	Rv3711c	Rv3062	Rv3674c	Rv3721c	Rv3674c	Rv1317c	Rv1210	Rv3908	Rv3585	Rv2736c	Rv0629c	Rv0629c	Rv3585	Rv1210
Gene	dnaQ	radA	recF	rv2979c	dnaQ	dnaQ	uvrC	ruvB	ligB	ligD	dnaZX	nei	alkA	ligC	ligC	uvrC	recD	nth	ligD	ligD	recR	uvrC	ligD	mutT4	ogt	uvrC	recX	recX	recG	mutT2	ogt	recR	recF	uvrD1	dnaQ	ligB	nth	dnaZX	nth	alkA	tagA	mutT4	radA	recX	recD	recD	radA	tagA
pos in gene	263	456	734	41	227	631	1301	843	271	1030	291	229	34	630	938	865	360	5	1738	485	130	1164	1038	142	110	496	23	175	853	172	36	267	807	1384	483	230	365	274	101	31	385	297	827	458	416	831	557	537
possition according NC000962v3	4156467	4026899	4013	3335708	4156503	4156099	1595342	2923391	3425854	1047165	4166441	3681548	1479085	4182387	4182695	1594906	721373	4115890	1047873	1046620	4160371	1595205	1047173	4393590	1477522	1594537	3049064	3048912	3329094	1286766	1477596	4160234	4086	1059643	4156247	3425813	4115530	4166458	4115794	1479088	1353906	4393745	4027270	3048629	721317	720902	4027000	1354058
H37Rv	T	G	T	C	G	G	T	A	C	T	C	A	A	G	G	G	A	C	C	A	G	G	C	C	G	C	C	G	C	G	G	C	G	G	C	T	T	C	A	G	G	G	T	G	G	G	T	C
Proto-Bmyc1	T	A	C	G	A	T	C	G	T	C	T	C	G	C	A	G	A	C	C	A	G	G	C	C	G	C	C	G	C	G	G	C	G	G	C	T	T	C	A	G	G	G	T	G	G	G	T	C	Proto-Bmyc1
Bmyc1	T	A	C	G	A	T	C	G	T	C	T	C	G	C	A	A	C	G	C	A	G	G	C	C	G	C	C	G	C	G	G	C	G	G	C	T	T	C	A	G	G	G	T	G	G	G	T	C	Bmyc1
Bmyc2	T	A	C	G	A	T	C	G	T	C	T	C	G	C	A	A	C	G	T	A	G	G	C	C	G	C	C	G	C	G	G	C	G	G	C	T	T	C	A	G	G	G	T	G	G	G	T	C	Bmyc2
Bmyc3	T	A	C	G	A	T	C	G	T	C	T	C	G	C	A	A	C	G	T	C	G	G	C	C	G	C	C	G	C	G	G	C	G	G	C	T	T	C	A	G	G	G	T	G	G	G	T	C	Bmyc3
Bmyc4	T	A	C	G	A	T	C	G	T	C	T	C	G	C	A	A	C	G	C	A	T	G	C	C	G	C	C	G	C	G	G	C	G	G	C	T	T	C	A	G	G	G	T	G	G	G	T	C	Bmyc4
Bmyc5	T	A	C	G	A	T	C	G	T	C	T	C	G	C	A	A	C	G	C	A	T	C	T	C	G	C	C	G	C	G	G	C	G	G	C	T	T	C	A	G	G	G	T	G	G	G	T	C	Bmyc5
Bmyc6	T	A	C	G	A	T	C	G	T	C	T	C	G	C	A	A	C	G	C	A	T	G	C	G	G	C	C	G	C	G	G	C	G	G	C	T	T	C	A	G	G	G	T	G	G	G	T	C	Bmyc6
Bmyc25	T	A	C	G	A	T	C	G	T	C	T	C	G	C	A	A	C	G	C	A	T	G	C	G	T	C	C	G	C	G	G	C	G	G	C	T	T	C	A	G	G	G	T	G	G	G	T	C	Bmyc25
Bmyc7	T	A	C	G	A	T	C	G	T	C	T	C	G	C	A	A	C	G	C	A	T	G	C	G	T	A	C	G	C	G	G	C	G	G	C	T	T	C	A	G	G	G	T	G	G	G	T	C	Bmyc7
Bmyc8	T	A	C	G	A	T	C	G	T	C	T	C	G	C	A	A	C	G	C	A	T	G	C	G	G	C	T	G	C	G	G	C	G	G	C	T	T	C	A	G	G	G	T	G	G	G	T	C	Bmyc8
Bmyc26	T	A	C	G	A	T	C	G	T	C	T	C	G	C	A	A	C	G	C	A	T	G	C	G	G	C	C	C	C	G	G	C	G	G	C	T	T	C	A	G	G	G	T	G	G	G	T	C	Bmyc26
Bmyc9	T	A	C	G	A	T	C	G	T	C	T	C	G	C	A	A	C	G	C	A	T	G	C	G	G	C	C	C	T	G	G	C	G	G	C	T	T	C	A	G	G	G	T	G	G	G	T	C	Bmyc9
Bmyc26/10	T	A	C	G	A	T	C	G	T	C	T	C	G	C	A	A	C	G	C	A	T	G	C	G	G	C	C	C	C	C	G	C	G	G	C	T	T	C	A	G	G	G	T	G	G	G	T	C	Bmyc26/10
Bmyc10	T	A	C	G	A	T	C	G	T	C	T	C	G	C	A	A	C	G	C	A	T	G	C	G	G	C	C	C	C	C	A	C	G	G	C	T	T	C	A	G	G	G	T	G	G	G	T	C	Bmyc10
Bmyc11	T	A	C	G	A	T	C	G	T	C	T	C	G	C	A	A	C	G	C	A	T	G	C	G	G	C	C	C	C	C	A	T	G	G	C	T	T	C	A	G	G	G	T	G	G	G	T	C	Bmyc11
Bmyc12	T	A	C	G	A	T	C	G	T	C	T	C	G	C	A	A	C	G	C	A	T	G	C	G	G	C	C	C	C	C	A	C	T	G	C	T	T	C	A	G	G	G	T	G	G	G	T	C	Bmyc12
Bmyc13	T	A	C	G	A	T	C	G	T	C	T	C	G	C	A	A	C	G	C	A	T	G	C	G	G	C	C	C	C	C	A	C	G	A	C	T	T	C	A	G	G	G	T	G	G	G	T	C	Bmyc13
Bmyc14	T	A	C	G	A	T	C	G	T	C	T	C	G	C	A	A	C	G	C	A	T	G	C	G	G	C	C	C	C	C	A	C	G	A	T	C	T	C	A	G	G	G	T	G	G	G	T	C	Bmyc14
Bmyc15	T	A	C	G	A	T	C	G	T	C	T	C	G	C	A	A	C	G	C	A	T	G	C	G	G	C	C	C	C	C	A	C	G	G	C	T	G	C	A	G	G	G	T	G	G	G	T	C	Bmyc15
Bmyc16	T	A	C	G	A	T	C	G	T	C	T	C	G	C	A	A	C	G	C	A	T	G	C	G	G	C	C	C	C	C	A	C	G	G	C	T	T	T	A	G	G	G	T	G	G	G	T	C	Bmyc16
Bmyc17	T	A	C	G	A	T	C	G	T	C	T	C	G	C	A	A	C	G	C	A	T	G	C	G	G	C	C	C	C	C	A	C	G	G	C	T	T	C	C	G	G	G	T	G	G	G	T	C	Bmyc17
Bmyc18	T	A	C	G	A	T	C	G	T	C	T	C	G	C	A	A	C	G	C	A	T	G	C	G	G	C	C	C	C	C	A	C	G	G	C	T	T	C	A	A	G	G	T	G	G	G	T	C	Bmyc18
Bmyc19	T	A	C	G	A	T	C	G	T	C	T	C	G	C	A	A	C	G	C	A	T	G	C	G	G	C	C	C	C	C	A	C	G	G	C	T	T	C	A	G	A	A	T	G	G	G	T	C	Bmyc19
Bmyc20	T	A	C	G	A	T	C	G	T	C	T	C	G	C	A	A	C	G	C	A	T	G	C	G	G	C	C	C	C	C	A	C	G	G	C	T	T	C	A	G	G	G	C	A	G	G	T	C	Bmyc20
Bmyc21	T	A	C	G	A	T	C	G	T	C	T	C	G	C	A	A	C	G	C	A	T	G	C	G	G	C	C	C	C	C	A	C	G	G	C	T	T	C	A	G	G	G	C	A	T	G	T	C	Bmyc21
Bmyc22	T	A	C	G	A	T	C	G	T	C	T	C	G	C	A	A	C	G	C	A	T	G	C	G	G	C	C	C	C	C	A	C	G	G	C	T	T	C	A	G	G	G	T	G	G	A	T	C	Bmyc22
Bmyc23	T	A	C	G	A	T	C	G	T	C	T	C	G	C	A	A	C	G	C	A	T	G	C	G	G	C	C	C	C	C	A	C	G	G	C	T	T	C	A	G	G	G	T	G	G	G	C	C	Bmyc23
Bmyc24	T	A	C	G	A	T	C	G	T	C	T	C	G	C	A	A	C	G	C	A	T	G	C	G	G	C	C	C	C	C	A	C	G	G	C	T	T	C	A	G	G	G	T	G	G	G	T	T	Bmyc24

[truncated: 1 more columns]
