# Supplementary material for: Evolutionary pathway analysis and unified classification of East Asian lineage of Mycobacterium tuberculosis
Source: Sci Rep. 2017 Aug 23;7:9227. doi: 10.1038/s41598-017-10018-5 (PMC5569047; doi:10.1038/s41598-017-10018-5)
Supplement: Supplementary file 5 — Table S4 [file 41598_2017_10018_MOESM5_ESM.xls]

## Sheet: Лист1
Table S4 Samples distribution using Filliol et al. classification scheme
possition according to Filliol et al.	ST	SCG	519804	949219	1294396	1692683	2223680	3207247	3438383	43943	220048	918314	923063	1191859	1884695	1952599	2158580	2990037	3440539	3544707	3783054	4119243	37031	92197	311611	1068149	1163132	2462869	2627946	3440461	3450722	3455683	2891265	4024270	4254003	4255919	4280708	2825579	797736	NEW	4137829	1892015	1477596	2376133	2532614	1692067	1548147	SCG	ST
possition according NC000962v3			NA	NA	NA	NA	NA	NA	NA	43945	220050	918316	923065	1191861	1884697	1952601	2158582	2990040	3440542	3544710	3783058	4119246	37031	92199	311613	1068151	1163134	2462871	2627946	3440464	3450725	3455686	2891267	4024273	4254006	4255922	4280708	2825581	797736	1576481	4137829	1892017	1477596	2376135	2532616	1692069	1548149
H37Rv	40	6b	G	C	C	C	G	A	G	A	C	T	T	T	G	C	G	C	A	T	G	T	C	T	G	T	T	G	A	T	T	G	C	T	G	A	G	T	C	T	C	T	C	A	G	A	G	6b	40
	21	3a	G	C	C	C	G	A	G	A	C	T	T	T	G	C	G	C	A	T	G	T	G	G	T	C	C	A	G	G	C	C	T	C	T	G	G	T	C	T	C	T	C	A	G	A	G	3a	21
	11	2	G	C	C	C	G	A	G	A	C	T	T	T	G	C	G	C	A	T	G	T	G	G	T	C	C	A	G	G	C	C	T	C	T	G	A	T	C	T	C	T	C	A	G	A	G	2	11
	26	2	G	C	C	C	G	A	G	A	C	T	T	T	G	C	G	C	A	T	G	T	G	G	T	C	C	A	G	G	C	C	T	C	T	G	A	T	C	T	C	T	C	A	G	A	G	2	26
	STK	2	G	C	C	C	G	A	G	A	C	T	T	T	G	C	G	C	A	T	G	T	G	G	T	C	C	A	G	G	C	C	T	C	T	G	A	G	T	T	C	T	C	A	G	A	G	2	STK
	3	2	G	C	C	C	G	A	G	A	C	T	T	T	G	C	G	C	A	T	G	T	G	G	T	C	C	A	G	G	C	C	T	C	T	G	A	G	T	G	C	T	C	A	G	A	G	2	3
	50	2	G	C	C	C	G	A	G	A	C	T	T	T	G	C	G	C	A	T	G	T	G	G	T	C	C	A	G	G	C	C	T	C	T	G	A	G	T	G	C	T	C	A	G	A	A	2	50
	17	2	G	C	C	C	G	A	G	A	C	T	T	T	G	C	G	C	A	T	G	T	G	G	T	C	C	A	G	G	C	C	T	C	T	G	A	G	T	G	C	C	C	A	G	A	G	2	17
	proto-ST25	2	G	C	C	C	G	A	G	A	C	T	T	T	G	C	G	C	A	T	G	T	G	G	T	C	C	A	G	G	C	C	T	C	T	G	A	G	T	G	T	T	C	A	G	A	G	2	proto-ST25
	25	2	G	C	C	C	G	A	G	A	C	T	T	T	G	C	G	C	A	T	G	T	G	G	T	C	C	A	G	G	C	C	T	C	T	G	A	G	T	G	T	C	C	A	G	A	G	2	25
	19	2	G	C	C	C	G	A	G	A	C	T	T	T	G	C	G	C	A	T	G	T	G	G	T	C	C	A	G	G	C	C	T	C	T	G	A	G	T	G	T	C	C	A	G	A	G	2	19
	10	2	G	C	C	C	G	A	G	A	C	T	T	T	G	C	G	C	A	T	G	T	G	G	T	C	C	A	G	G	C	C	T	C	T	G	A	G	T	G	T	C	T	A	G	A	G	2	10
	27	2	G	C	C	C	G	A	G	A	C	T	T	T	G	C	G	C	A	T	G	T	G	G	T	C	C	A	G	G	C	C	T	C	T	G	A	G	T	G	C	C	T	A	G	A	G	2	27
	22	2	G	C	C	C	G	A	G	A	C	T	T	T	G	C	G	C	A	T	G	T	G	G	T	C	C	A	G	G	C	C	T	C	T	G	A	G	T	G	T	C	T	G	A	A	G	2	22
	8	2	G	C	C	C	G	A	G	A	C	T	T	T	G	C	G	C	A	T	G	T	G	G	T	C	C	A	G	G	C	C	T	C	T	G	A	G	T	G	T	C	T	G	A	G	G	2	8
[truncated: 2 more columns]
