# Supplementary material for: Evolutionary pathway analysis and unified classification of East Asian lineage of Mycobacterium tuberculosis
Source: Sci Rep. 2017 Aug 23;7:9227. doi: 10.1038/s41598-017-10018-5 (PMC5569047; doi:10.1038/s41598-017-10018-5)
Supplement: Supplementary file 6 — Table S6 [file 41598_2017_10018_MOESM6_ESM.xls]

## Sheet: Лист1
Table S5. Summarized table of group specific SNPs
									This study	Proto-Beijing		Asia Ancesral 1		Asia Ancestral 2		Ancient Beijing		Asia Ancestral 3	Ancient Beijing					Asian African 1	Asian African 3	Asia/Africa 2		Pacific RD150	Europe/Russia W148 outbreak	Central Asia
	Merker et al.								Merker et al.			Asia Ancesral 1		Asia Ancestral 2				Asia Ancestral 3						Asian African 1		Asia/Africa 2		Pacific RD150	Europe/Russia W148 outbreak	Central Asia	Central Asia (CAO)	Central Asia (CladeA)
	Coll et al.								Tsolaki et al.	RD105	RD105 extended	RD105 / RD207		RD105 / RD207 / RD181													RD105 / RD207 / RD181 / RD142	RD105 / RD207 / RD181 / RD150	RD105 / RD207 / RD181
	Mestre et al.								Rad et al.	mutT2(wt) / mutT4(wt) / ogt(wt)						mutT2(wt) / mutT4(48) / ogt(wt)		mutT2(wt) / mutT4(48) / ogt(37)	mutT2(wt) / mutT4(48) / ogt(wt)			mutT2(58) / mutT4(48) / ogt(wt)		mutT2(58) / mutT4(48) / ogt(12)
	Filliol et al.								Mokrousov et al.	ancient														modern
	Rad et al.								Luo et al.	Proto-Beijing		Bj-MG1		Beijing				Bj-MG2	Beijing					Bj-MG3
	Luo et al.								Coll et al.	lin2.1		lin2.2.2		lin2.2.1													lin2.2.1.2	lin2.2.1.1	lin2.2.1
	different authors								Filliol et al.	ST21 SCG3a (CAS)		ST11		STK	ST3	Proto-ST25	ST25							ST10		ST22	ST8	ST10
									Mestre et al.	Proto-Bmyc1		Bmyc2	Bmyc3	Bmyc4		Bmyc6		Bmyc25	Bmyc26			Bmyc26/10		Bmyc10	Bmyc13	Bmyc10	Bmyc18	Bmyc10	Bmyc12	Bmyc10
Position	Locus	Locus tag	Ref	Mut	Codon	RefAA	MutAA	Change
2338811	-	Rv2082	A	G	35	Lys	Glu	NonSyn		G	G	G	G	G	G	G	G	G	G	G	G	G	G	G	G	G	G	G	G	G	G	G
2338810	-	Rv2082	T	C	34	Arg	Arg	Syn		C	C	C	C	C	C	C	C	C	C	C	C	C	C	C	C	C	C	C	C	C	C	C
4001622	Intergene	Rv3560c|Rv3561	T	C	-	-	-	-		C	C	C	C	C	C	C	C	C	C	C	C	C	C	C	C	C	C	C	C	C	C	C
2867298	lppB	Rv2544	C	A	59	His	Asn	NonSyn		A	A	A	A	A	A	A	A	A	A	A	A	A	A	A	A	A	A	A	A	A	A	A
2867347	lppB	Rv2544	A	G	75	Gln	Arg	NonSyn		G	G	G	G	G	G	G	G	G	G	G	G	G	G	G	G	G	G	G	G	G	G	G
2867401	lppB	Rv2544	A	C	93	Asn	Thr	NonSyn		C	C	C	C	C	C	C	C	C	C	C	C	C	C	C	C	C	C	C	C	C	C	C
2867756	lppB	Rv2544	T	C	211	Ile	Ile	Syn		C	C	C	C	C	C	C	C	C	C	C	C	C	C	C	C	C	C	C	C	C	C	C
2983873	Intergene	Rv2665|Rv2667	A	G	-	-	-	-		G	G	G	G	G	G	G	G	G	G	G	G	G	G	G	G	G	G	G	G	G	G	G
39158	-	Rv0036c	C	G	224	Arg	Arg	Syn		G	G	G	G	G	G	G	G	G	G	G	G	G	G	G	G	G	G	G	G	G	G	G
1897608	-	Rv1672c	C	T	200	Leu	Leu	Syn		T	T	T	T	T	T	T	T	T	T	T	T	T	T	T	T	T	T	T	T	T	T	T
1955941	-	Rv1730c	G	C	435	Asp	Glu	NonSyn		C	C	C	C	C	C	C	C	C	C	C	C	C	C	C	C	C	C	C	C	C	C	C
190816	-	Rv0161	A	C	70	Ser	Ser	Syn		C	C	C	C	C	C	C	C	C	C	C	C	C	C	C	C	C	C	C	C	C	C	C
3775409	-	Rv3365c	T	C	698	Gln	Arg	NonSyn		C	C	C	C	C	C	C	C	C	C	C	C	C	C	C	C	C	C	C	C	C	C	C
3674157	pcd	Rv3293	T	A	186	Cys	Ser	NonSyn		A	A	A	A	A	A	A	A	A	A	A	A	A	A	A	A	A	A	A	A	A	A	A
3775441	-	Rv3365c	A	C	687	Ser	Arg	NonSyn		C	C	C	C	C	C	C	C	C	C	C	C	C	C	C	C	C	C	C	C	C	C	C
3778012	spoU	Rv3366	G	T	92	Arg	Arg	Syn		T	T	T	T	T	T	T	T	T	T	T	T	T	T	T	T	T	T	T	T	T	T	T
4267647	aftB	Rv3805c	T	C	397	Asp	Gly	NonSyn		C	C	C	C	C	C	C	C	C	C	C	C	C	C	C	C	C	C	C	C	C	C	C
477234	-	Rv0398c	T	G	29	Glu	Asp	NonSyn		G	G	G	G	G	G	G	G	G	G	G	G	G	G	G	G	G	G	G	G	G	G	G
2711722	-	Rv2414c	T	G	385	Pro	Pro	Syn		G	G	G	G	G	G	G	G	G	G	G	G	G	G	G	G	G	G	G	G	G	G	G
3778011	spoU	Rv3366	G	A	92	Arg	Gln	NonSyn		A	A	A	A	A	A	A	A	A	A	A	A	A	A	A	A	A	A	A	A	A	A	A
627485	galE3	Rv0536	G	A	80	Val	Ile	NonSyn		A	A	A	A	A	A	A	A	A	A	A	A	A	A	A	A	A	A	A	A	A	A	A
36008	bioF2	Rv0032	G	C	572	Asp	His	NonSyn		C	C	C	C	C	C	C	C	C	C	C	C	C	C	C	C	C	C	C	C	C	C	C
63146	Intergene	Rv0058|Rv0059	G	T	-	-	-	-		T	T	T	T	T	T	T	T	T	T	T	T	T	T	T	T	T	T	T	T	T	T	T
230170	-	Rv0194	C	T	1098	Pro	Leu	NonSyn		T	T	T	T	T	T	T	T	T	T	T	T	T	T	T	T	T	T	T	T	T	T	T
497491	glnH	Rv0411c	G	A	270	Asp	Asp	Syn	Coll et al./Luo et al.	A	A	A	A	A	A	A	A	A	A	A	A	A	A	A	A	A	A	A	A	A	A	A
542014	Intergene	Rv0451c|Rv0452	C	G	-	-	-	-		G	G	G	G	G	G	G	G	G	G	G	G	G	G	G	G	G	G	G	G	G	G	G
628864	-	Rv0537c	T	C	290	Thr	Ala	NonSyn		C	C	C	C	C	C	C	C	C	C	C	C	C	C	C	C	C	C	C	C	C	C	C
657142	-	Rv0565c	C	T	110	Arg	His	NonSyn		T	T	T	T	T	T	T	T	T	T	T	T	T	T	T	T	T	T	T	T	T	T	T
811753	rplX	Rv0715	C	T	4	His	His	Syn		T	T	T	T	T	T	T	T	T	T	T	T	T	T	T	T	T	T	T	T	T	T	T
1201581	lipU	Rv1076	A	C	272	Gln	Pro	NonSyn		C	C	C	C	C	C	C	C	C	C	C	C	C	C	C	C	C	C	C	C	C	C	C
1317655	pks4	Rv1181	C	T	808	Leu	Leu	Syn		T	T	T	T	T	T	T	T	T	T	T	T	T	T	T	T	T	T	T	T	T	T	T
1643864	-	Rv1458c	T	C	133	Thr	Ala	NonSyn		C	C	C	C	C	C	C	C	C	C	C	C	C	C	C	C	C	C	C	C	C	C	C
1651308	-	Rv1463	A	G	198	Glu	Gly	NonSyn		G	G	G	G	G	G	G	G	G	G	G	G	G	G	G	G	G	G	G	G	G	G	G
2072313	gcvH	Rv1826	C	A	121	Thr	Lys	NonSyn		A	A	A	A	A	A	A	A	A	A	A	A	A	A	A	A	A	A	A	A	A	A	A
2172380	-	Rv1920	A	C	253	Glu	Ala	NonSyn		C	C	C	C	C	C	C	C	C	C	C	C	C	C	C	C	C	C	C	C	C	C	C
2185674	fadE17	Rv1934c	A	G	172	Ile	Thr	NonSyn		G	G	G	G	G	G	G	G	G	G	G	G	G	G	G	G	G	G	G	G	G	G	G
2337179	-	Rv2079	C	T	609	Gln	Ter	NonSyn		T	T	T	T	T	T	T	T	T	T	T	T	T	T	T	T	T	T	T	T	T	T	T
2510350	Intergene	Rv2237|Rv2237A	C	G	-	-	-	-		G	G	G	G	G	G	G	G	G	G	G	G	G	G	G	G	G	G	G	G	G	G	G
2521428	accD6	Rv2247	A	G	229	Asp	Gly	NonSyn		G	G	G	G	G	G	G	G	G	G	G	G	G	G	G	G	G	G	G	G	G	G	G
2548700	cyp121	Rv2276	C	T	318	His	Tyr	NonSyn		T	T	T	T	T	T	T	T	T	T	T	T	T	T	T	T	T	T	T	T	T	T	T
3304966	-	Rv2952	G	A	176	Gly	Arg	NonSyn		A	A	A	A	A	A	A	A	A	A	A	A	A	A	A	A	A	A	A	A	A	A	A
3036826	fadE20	Rv2724c	C	T	156	Val	Met	NonSyn		T	T	T	T	T	T	T	T	T	T	T	T	T	T	T	T	T	T	T	T	T	T	T
3487108	cyp141	Rv3121	C	T	200	Ala	Ala	Syn		T	T	T	T	T	T	T	T	T	T	T	T	T	T	T	T	T	T	T	T	T	T	T
3542049	Intergene	Rv3173c|Rv3174	G	A	-	-	-	-		A	A	A	A	A	A	A	A	A	A	A	A	A	A	A	A	A	A	A	A	A	A	A
3597249	-	Rv3220c	C	G	96	Gly	Arg	NonSyn		G	G	G	G	G	G	G	G	G	G	G	G	G	G	G	G	G	G	G	G	G	G	G
3577497	-	Rv3202c	C	T	902	Glu	Lys	NonSyn		T	T	T	T	T	T	T	T	T	T	T	T	T	T	T	T	T	T	T	T	T	T	T
3678249	lhr	Rv3296	A	C	492	Lys	Thr	NonSyn		C	C	C	C	C	C	C	C	C	C	C	C	C	C	C	C	C	C	C	C	C	C	C
3970594	Intergene	Rv3531c|Rv3534c	C	G	-	-	-	-		G	G	G	G	G	G	G	G	G	G	G	G	G	G	G	G	G	G	G	G	G	G	G
4056693	Intergene	Rv3616c|Rv3617	G	T	-	-	-	-		T	T	T	T	T	T	T	T	T	T	T	T	T	T	T	T	T	T	T	T	T	T	T
4133316	-	Rv3691	A	T	267	Thr	Ser	NonSyn		T	T	T	T	T	T	T	T	T	T	T	T	T	T	T	T	T	T	T	T	T	T	T
4205325	proX	Rv3759c	A	G	17	Trp	Arg	NonSyn		G	G	G	G	G	G	G	G	G	G	G	G	G	G	G	G	G	G	G	G	G	G	G
4290135	mmpL8	Rv3823c	C	T	465	Leu	Leu	Syn		T	T	T	T	T	T	T	T	T	T	T	T	T	T	T	T	T	T	T	T	T	T	T
4301075	fadD23	Rv3826	G	C	422	Glu	Gln	NonSyn		C	C	C	C	C	C	C	C	C	C	C	C	C	C	C	C	C	C	C	C	C	C	C
4362568	eccE1	Rv3882c	T	G	285	Arg	Arg	Syn		G	G	G	G	G	G	G	G	G	G	G	G	G	G	G	G	G	G	G	G	G	G	G
4308395	serS	Rv3834c	G	A	174	Leu	Leu	Syn		A	A	A	A	A	A	A	A	A	A	A	A	A	A	A	A	A	A	A	A	A	A	A
14861	-	Rv0012	G	T	258	Gly	Val	NonSyn		T	T	T	T	T	T	T	T	T	T	T	T	T	T	T	T	T	T	T	T	T	T	T
264129	-	Rv0221	G	A	21	Met	Ile	NonSyn		A	A	A	A	A	A	A	A	A	A	A	A	A	A	A	A	A	A	A	A	A	A	A
484596	fadD30	Rv0404	C	T	207	Pro	Leu	NonSyn		T	T	T	T	T	T	T	T	T	T	T	T	T	T	T	T	T	T	T	T	T	T	T
798355	-	Rv0697	G	C	475	Ala	Pro	NonSyn		C	C	C	C	C	C	C	C	C	C	C	C	C	C	C	C	C	C	C	C	C	C	C
1022003	Intergene	Rv0914c|Rv0917	A	C	-	-	-	-		C	C	C	C	C	C	C	C	C	C	C	C	C	C	C	C	C	C	C	C	C	C	C
1102468	-	Rv0986	C	A	222	Gly	Gly	Syn		A	A	A	A	A	A	A	A	A	A	A	A	A	A	A	A	A	A	A	A	A	A	A
1168776	Intergene	Rv1045|Rv1047	T	G	-	-	-	-		G	G	G	G	G	G	G	G	G	G	G	G	G	G	G	G	G	G	G	G	G	G	G
1556787	carA	Rv1383	T	C	273	Ser	Pro	NonSyn		C	C	C	C	C	C	C	C	C	C	C	C	C	C	C	C	C	C	C	C	C	C	C
1577241	-	Rv1401	G	A	104	Pro	Pro	Syn		A	A	A	A	A	A	A	A	A	A	A	A	A	A	A	A	A	A	A	A	A	A	A
1678706	-	Rv1489	A	C	52	Lys	Thr	NonSyn		C	C	C	C	C	C	C	C	C	C	C	C	C	C	C	C	C	C	C	C	C	C	C
1711670	-	Rv1520	C	T	215	Arg	Cys	NonSyn		T	T	T	T	T	T	T	T	T	T	T	T	T	T	T	T	T	T	T	T	T	T	T
1831226	polA	Rv1629	A	G	188	Arg	Gly	NonSyn		G	G	G	G	G	G	G	G	G	G	G	G	G	G	G	G	G	G	G	G	G	G	G
1831288	polA	Rv1629	C	T	208	Pro	Pro	Syn		T	T	T	T	T	T	T	T	T	T	T	T	T	T	T	T	T	T	T	T	T	T	T
1967543	-	Rv1739c	C	A	32	Gly	Val	NonSyn		A	A	A	A	A	A	A	A	A	A	A	A	A	A	A	A	A	A	A	A	A	A	A
2267015	-	Rv2021c	T	C	32	Ala	Ala	Syn		C	C	C	C	C	C	C	C	C	C	C	C	C	C	C	C	C	C	C	C	C	C	C
2268627	Intergene	Rv2023c|Rv2024c	G	C	-	-	-	-		C	C	C	C	C	C	C	C	C	C	C	C	C	C	C	C	C	C	C	C	C	C	C
2288085	-	Rv2042c	G	C	199	Ala	Ala	Syn		C	C	C	C	C	C	C	C	C	C	C	C	C	C	C	C	C	C	C	C	C	C	C
2543395	cyp128	Rv2268c	T	C	294	Glu	Glu	Syn		C	C	C	C	C	C	C	C	C	C	C	C	C	C	C	C	C	C	C	C	C	C	C
2673818	mbtB	Rv2383c	C	G	674	Val	Leu	NonSyn		G	G	G	G	G	G	G	G	G	G	G	G	G	G	G	G	G	G	G	G	G	G	G
2789798	plsC	Rv2483c	G	T	409	Arg	Arg	Syn		T	T	T	T	T	T	T	T	T	T	T	T	T	T	T	T	T	T	T	T	T	T	T
2833329	-	Rv2516c	G	A	62	Ala	Val	NonSyn		A	A	A	A	A	A	A	A	A	A	A	A	A	A	A	A	A	A	A	A	A	A	A
2969197	Intergene	Rv2644c|Rvnt34	A	G	-	-	-	-		G	G	G	G	G	G	G	G	G	G	G	G	G	G	G	G	G	G	G	G	G	G	G
3010993	-	Rv2693c	C	T	126	Gly	Arg	NonSyn		T	T	T	T	T	T	T	T	T	T	T	T	T	T	T	T	T	T	T	T	T	T	T
3811672	Intergene	Rv3395c|Rv3395A	G	T	-	-	-	-		T	T	T	T	T	T	T	T	T	T	T	T	T	T	T	T	T	T	T	T	T	T	T
3979990	ltp2	Rv3540c	C	G	224	Val	Leu	NonSyn		G	G	G	G	G	G	G	G	G	G	G	G	G	G	G	G	G	G	G	G	G	G	G
4041581	lysS	Rv3598c	C	T	454	Ala	Thr	NonSyn		T	T	T	T	T	T	T	T	T	T	T	T	T	T	T	T	T	T	T	T	T	T	T
4167656	-	Rv3722c	A	G	158	Met	Thr	NonSyn		G	G	G	G	G	G	G	G	G	G	G	G	G	G	G	G	G	G	G	G	G	G	G
4174131	-	Rv3727	G	C	393	Gly	Arg	NonSyn		C	C	C	C	C	C	C	C	C	C	C	C	C	C	C	C	C	C	C	C	C	C	C
4179832	-	Rv3729	G	C	516	Gln	His	NonSyn		C	C	C	C	C	C	C	C	C	C	C	C	C	C	C	C	C	C	C	C	C	C	C
4254431	accD4	Rv3799c	G	A	506	Asp	Asp	Syn		A	A	A	A	A	A	A	A	A	A	A	A	A	A	A	A	A	A	A	A	A	A	A
4319985	Intergene	Rv3845|Rv3846	G	C	-	-	-	-		C	C	C	C	C	C	C	C	C	C	C	C	C	C	C	C	C	C	C	C	C	C	C
4357804	espK	Rv3879c	T	G	660	Glu	Ala	NonSyn		G	G	G	G	G	G	G	G	G	G	G	G	G	G	G	G	G	G	G	G	G	G	G
4378504	eccC2	Rv3894c	T	C	650	Asp	Gly	NonSyn		C	C	C	C	C	C	C	C	C	C	C	C	C	C	C	C	C	C	C	C	C	C	C
11820	Intergene	Rv0007/Rv0008c	C	G	-	-	-	-		G	G	G	G	G	G	G	G	G	G	G	G	G	G	G	G	G	G	G	G	G	G	G
87468	-	Rv0078A	C	T	112	Glu	Lys	NonSyn		T	T	T	T	T	T	T	T	T	T	T	T	T	T	T	T	T	T	T	T	T	T	T
147262	fusA2	Rv0120c	G	T	170	Asp	Glu	NonSyn		T	T	T	T	T	T	T	T	T	T	T	T	T	T	T	T	T	T	T	T	T	T	T
940602	narL	Rv0844c	C	G	169	Gly	Arg	NonSyn		G	G	G	G	G	G	G	G	G	G	G	G	G	G	G	G	G	G	G	G	G	G	G
1722228	pks5	Rv1527c	A	C	2061	Leu	Arg	NonSyn		C	C	C	C	C	C	C	C	C	C	C	C	C	C	C	C	C	C	C	T	C	C	C
1831220	polA	Rv1629	A	C	186	Thr	Pro	NonSyn		C	C	C	C	C	C	C	C	C	C	C	C	C	C	C	C	C	C	C	C	C	C	C
1877744	pks7	Rv1661	A	C	814	Glu	Ala	NonSyn		C	C	C	C	C	C	C	C	C	C	C	C	C	C	C	C	C	C	C	C	C	C	C
2586076	-	Rv2314c	C	G	405	Arg	Arg	Syn		G	G	G	G	G	G	G	G	G	G	G	G	G	G	G	G	G	G	G	G	G	G	G
2741209	dctA	Rv2443	G	A	167	Leu	Leu	Syn		A	A	A	A	A	A	A	A	A	A	A	A	A	A	A	A	A	A	A	A	A	A	A
3033189	-	Rv2721c	G	A	477	Pro	Pro	Syn		A	A	A	A	A	A	A	A	A	A	A	A	A	A	A	A	A	A	A	A	A	A	A
3111476	-	Rv2802c	C	T	116	Ser	Ser	Syn		T	T	T	T	T	T	T	T	T	T	T	T	T	T	T	T	T	T	T	T	T	T	T
3778396	Intergene	Rv3366|Rv3368c	C	T	-	-	-	-		T	T	T	T	T	T	T	T	T	T	T	T	T	T	T	T	T	T	T	T	T	T	T
353309	eccD3	Rv0290	G	A	76	Ser	Asn	NonSyn		A	A	A	A	A	A	A	A	A	A	A	A	A	A	A	A	A	A	A	A	A	A	A
757139	atsD	Rv0663	C	A	335	Arg	Ser	NonSyn		A	A	A	A	A	A	A	A	A	A	A	A	A	A	A	A	A	A	A	A	A	A	A
972980	-	Rv0874c	C	T	243	Gly	Ser	NonSyn		T	T	T	T	T	T	T	T	T	T	T	T	T	T	T	T	T	T	T	T	T	T	T
3830349	guaB2	Rv3411c	C	T	391	Ala	Thr	NonSyn		T	T	T	T	T	T	T	T	T	T	T	T	T	T	T	T	T	T	T	T	T	T	T
640954	Intergene	Rv0550c|Rv0551c	A	G	-	-	-	-		G	G	G	G	G	G	G	G	G	G	G	G	G	G	G	G	G	G	G	G	G	G	G
696917	Intergene	Rv0597c|Rv0598c	G	T	-	-	-	-		T	T	T	T	T	T	T	T	T	T	T	T	T	T	T	T	T	T	T	T	T	T	T
2294007	-	Rv2047c	T	C	174	Thr	Ala	NonSyn		C	C	C	C	C	C	C	C	C	C	C	C	C	C	C	C	C	C	C	C	C	C	C
3276703	mas	Rv2940c	T	G	2005	Thr	Pro	NonSyn		G	G	G	G	G	G	G	G	G	G	G	G	G	G	G	G	G	G	G	G	G	G	G
3284855	fadD28	Rv2941	C	T	507	Ile	Ile	Syn		T	T	T	T	T	T	T	T	T	T	T	T	T	T	T	T	T	T	T	T	T	T	T
3993058	fdxB	Rv3554	G	A	125	Gly	Glu	NonSyn		A	A	A	A	A	A	A	A	A	A	A	A	A	A	A	A	A	A	A	A	A	A	A
4182387	ligC	Rv3731	G	C	210	Val	Val	Syn		C	C	C	C	C	C	C	C	C	C	C	C	C	C	C	C	C	C	C	C	C	C	C
4284429	papA2	Rv3820c	G	A	466	Pro	Leu	NonSyn		A	A	A	A	A	A	A	A	A	A	A	A	A	A	A	A	A	A	A	A	A	A	A
707334	-	Rv0613c	T	C	728	Thr	Ala	NonSyn		C	C	C	C	C	C	C	C	C	C	C	C	C	C	C	C	C	C	C	C	C	C	C
1175343	Intergene	Rv1051c|Rv1052	C	T	-	-	-	-		T	T	T	T	T	T	T	T	T	T	T	T	T	T	T	T	T	T	T	T	T	T	T
37305	fadD34	Rv0035	C	G	16	Ser	Trp	NonSyn		G	G	G	G	G	G	G	G	G	G	G	G	G	G	G	G	G	G	G	G	G	G	G
1695796	-	Rv1505c	C	T	51	Ala	Thr	NonSyn		T	T	T	T	T	T	T	T	T	T	T	T	T	T	T	T	T	T	T	T	T	T	T
2948230	-	Rv2621c	G	A	110	Ala	Val	NonSyn		A	A	A	A	A	A	A	A	A	A	A	A	A	A	A	A	A	A	A	A	A	A	A
1980652	-	Rv1751	G	T	344	Pro	Pro	Syn		T	T	T	T	T	T	T	T	T	T	T	T	T	T	T	T	T	T	T	T	T	T	T
1834177	rpsA	Rv1630	A	C	212	Arg	Arg	Syn		C	C	C	C	C	C	C	C	C	C	C	C	C	C	C	C	C	C	C	C	C	C	C
2399734	pyrD	Rv2139	G	A	339	Gly	Ser	NonSyn		A	A	A	A	A	A	A	A	A	A	A	A	A	A	A	A	A	A	A	A	A	A	A
1329234	-	Rv1186c	G	A	24	Asp	Asp	Syn		A	A	A	A	A	A	A	A	A	A	A	A	A	A	A	A	A	A	A	A	A	A	A
3024021	ideR	Rv2711	C	A	153	Arg	Arg	Syn		A	A	A	A	A	A	A	A	A	A	A	A	A	A	A	A	A	A	A	A	A	A	A
282892	aftD	Rv0236c	C	T	1320	Thr	Thr	Syn		T	T	T	T	T	T	T	T	T	T	T	T	T	T	T	T	T	T	T	T	T	T	T
353365	eccD3	Rv0290	G	A	95	Ala	Thr	NonSyn		A	A	A	A	A	A	A	A	A	A	A	A	A	A	A	A	A	A	A	A	A	A	A
3309880	-	Rv2957	G	A	137	Leu	Leu	Syn	Luo et al.	A	A
1094567	Intergene	Rv0976c|Rv0979c	C	A	-	-	-	-		A	A
3242930	tesA	Rv2928	G	C	245	Glu	Gln	NonSyn		C	C
3844726	Intergene	Rv3427c|Rv3428c	G	C	-	-	-	-		C	C
3127274	-	Rv2819c	G	T	32	His	Asn	NonSyn		T	T
90111	-	Rv0082	A	G	63	Glu	Gly	NonSyn			G
91649	-	Rv0083	C	T	417	Ala	Val	NonSyn			T
141889	oxyS	Rv0117	A	G	230	Ala	Ala	Syn			G
200697	mce1B	Rv0170	T	G	268	Val	Gly	NonSyn			G
203826	mce1D	Rv0172	G	A	451	Glu	Lys	NonSyn			A
208782	-	Rv0177	A	C	122	Thr	Thr	Syn			C
216469	bglS	Rv0186	C	T	67	Asp	Asp	Syn			T
300111	-	Rv0248c	C	G	231	Ala	Ala	Syn			G
309847	-	Rv0257	A	G	50	Asn	Ser	NonSyn			G
344952	eccB3	Rv0283	A	G	311	Thr	Ala	NonSyn			G
360809	-	Rv0296c	G	A	116	Pro	Leu	NonSyn			A
415129	-	Rv0345	A	G	27	Asp	Gly	NonSyn			G
489240	pks6	Rv0405	A	G	1170	Pro	Pro	Syn			G
506125	lpqM	Rv0419	C	T	347	Ala	Val	NonSyn			T
529255	groEL2	Rv0440	C	A	216	Pro	Pro	Syn			A
549671	Intergene	Rv0457c|Rv0458	T	C	-	-	-	-			C
550941	-	Rv0458	A	G	423	Ile	Val	NonSyn			G
565745	Intergene	Rv0474|Rv0475	C	T	-	-	-	-			T
572417	lprQ	Rv0483	C	G	236	Ala	Ala	Syn			G
574139	-	Rv0485	C	T	52	Val	Val	Syn			T
624497	PE_PGRS6//fabH	Rv0532//Rv0533c	C	T	569//328	Leu//Gln	Leu//Gln	Syn//Syn			T
638899	-	Rv0547c	C	A	6	Leu	Leu	Syn			A
648465	-	Rv0556	A	G	169	Ala	Ala	Syn			G
709200	-	Rv0613c	C	A	106	Gly	Cys	NonSyn			A
724288	recB	Rv0630c	C	T	242	Glu	Glu	Syn			T
749176	rplL	Rv0652	A	G	110	Lys	Glu	NonSyn			G
771396	lpqP	Rv0671	G	A	272	Trp	Ter	NonSyn			A
793696	-	Rv0694	C	G	121	Ala	Gly	NonSyn			G
799115	-	Rv0698	C	G	95	Pro	Ala	NonSyn			G
808434	atsA	Rv0711	T	G	700	Ser	Arg	NonSyn			G
875561	Intergene	Rv0780|Rv0783c	A	G	-	-	-	-			G
903687	purF	Rv0808	G	A	526	Gly	Glu	NonSyn			A
945915	cysK2	Rv0848	C	T	326	Asn	Asn	Syn			T
967387	-	Rv0870c	A	G	116	Leu	Pro	NonSyn			G
989418	citA	Rv0889c	T	C	148	Ala	Ala	Syn			C
1075904	-	Rv0963c	T	C	65	Asp	Gly	NonSyn			C
1080013	ctpV	Rv0969	C	T	424	Thr	Ile	NonSyn			T
1099797	pepD	Rv0983	C	A	244	Gly	Gly	Syn			A
1103046	-	Rv0987	G	C	169	Val	Leu	NonSyn			C
1106464	grcC2	Rv0989c	G	A	307	Arg	Cys	NonSyn			A
1135798	prsA	Rv1017c	C	T	228	Leu	Leu	Syn			T
1146909	-	Rv1025	C	G	117	Leu	Val	NonSyn			G
1181132	fadD14	Rv1058	A	G	150	Glu	Gly	NonSyn			G
1214372	Intergene	Rv1086|Rv1088a	A	C	-	-	-	-			C
1220034	coaA	Rv1092c	C	T	51	Glu	Glu	Syn			T
1268653	echA11	Rv1141c	G	A	119	Val	Val	Syn			A
1325886	fadD21	Rv1185c	G	T	543	Leu	Ile	NonSyn			T
1494305	glgE	Rv1327c	C	G	41	Val	Leu	NonSyn			G
1521997	moeY	Rv1355c	T	G	679	Lys	Thr	NonSyn			G
1527844	-	Rv1358	G	A	411	Pro	Pro	Syn			A
1589948	-	Rv1414	C	T	20	Leu	Leu	Syn			T
1640695	-	Rv1455	C	T	6	Pro	Ser	NonSyn			T
1646283	-	Rv1460	C	T	33	Thr	Ile	NonSyn			T
1679097	-	Rv1489A	T	G	52	Cys	Trp	NonSyn			G
1793561	-	Rv1592c	T	G	60	Glu	Asp	NonSyn			G
1846439	uvrA	Rv1638	T	C	900	Val	Ala	NonSyn			C
1878221	pks7	Rv1661	T	C	973	Leu	Pro	NonSyn			C
1878222	pks7	Rv1661	G	C	973	Leu	Leu	Syn			C
1901171	-	Rv1676	T	C	42	Ile	Thr	NonSyn			C
2009346	-	Rv1775	G	A	59	Glu	Lys	NonSyn			A
2047343	-	Rv1804c	C	G	3	Val	Leu	NonSyn			G
2123850	-	Rv1874	C	T	56	Ala	Val	NonSyn			T
2131184	cyp140	Rv1880c	C	T	225	Gly	Glu	NonSyn			T
2200042	-	Rv1950c	C	T	50	Gly	Ser	NonSyn			T
2317969	cobN	Rv2062c	G	A	929	Leu	Phe	NonSyn			A
2319843	cobN	Rv2062c	A	G	304	Val	Ala	NonSyn			G
2344134	Intergene	Rv2086|Rv2088	T	G	-	-	-	-			G
2381021	Intergene	Rv2122c|Rv2124c	A	C	-	-	-	-			C
2397228	-	Rv2137c	G	A	30	Gln	Ter	NonSyn			A
2401841	Intergene	Rv2141c|Rv2142c	C	G	-	-	-	-			G
2411810	murC	Rv2152c	G	A	105	Pro	Ser	NonSyn			A
2442398	-	Rv2180c	C	T	273	Asp	Asn	NonSyn			T
2506309	vapB16//ptkA	Rv2231B//Rv2232	C	T	25//11	Ala//Ser	Ala//Leu	Syn//NonSyn			T
2545013	lppN	Rv2270	G	A	106	Val	Ile	NonSyn			A
2603736	lppP	Rv2330c	C	T	163	Asp	Asn	NonSyn			T
2610122	cysE	Rv2335	A	G	131	Lys	Glu	NonSyn			G
2672607	mbtB	Rv2383c	G	A	1077	Ala	Ala	Syn			A
2778196	gdh	Rv2476c	G	A	1356	Thr	Ile	NonSyn			A
2782240	gdh	Rv2476c	T	C	8	Lys	Arg	NonSyn			C
2783790	-	Rv2477c	C	T	85	Val	Ile	NonSyn			T
2828055	Intergene	Rv2511|Rv2512c	G	A	-	-	-	-			A
2880615	-	Rv2560	G	A	181	Ala	Thr	NonSyn			A
2880668	-	Rv2560	C	T	198	Gly	Gly	Syn			T
2881472	Intergene	Rv2560|Rv2563	T	C	-	-	-	-			C
2887475	-	Rv2566	G	T	368	Gly	Val	NonSyn			T
2917291	gabT	Rv2589	T	C	311	Ile	Thr	NonSyn			C
3026684	sthA	Rv2713	C	G	415	Ala	Gly	NonSyn			G
3044763	-	Rv2732c	A	G	76	Leu	Pro	NonSyn			G
3247730	ppsA	Rv2931	A	C	762	Glu	Asp	NonSyn			C
3302400	fadD29	Rv2950c	C	A	19	Trp	Leu	NonSyn			A
3305290	-	Rv2953	T	C	4	Ala	Ala	Syn			C
3320975	pca	Rv2967c	T	C	691	Gln	Arg	NonSyn			C
3346511	-	Rv2989	A	C	122	Asp	Ala	NonSyn			C
3405675	fecB	Rv3044	C	G	180	Thr	Thr	Syn			G
3424878	fadE22	Rv3061c	C	T	184	Gly	Ser	NonSyn			T
3513538	nuoD	Rv3148	A	T	67	Glu	Asp	NonSyn			T
3534662	-	Rv3166c	T	C	230	Pro	Pro	Syn			C
3537016	-	Rv3168	G	A	305	Val	Val	Syn			A
3572804	-	Rv3200c	T	C	289	Glu	Gly	NonSyn			C
3578190	-	Rv3202c	G	A	671	Leu	Leu	Syn			A
3697978	sapM	Rv3310	A	G	261	Thr	Ala	NonSyn			G
3725630	icd1	Rv3339c	A	C	72	Val	Gly	NonSyn			C
3784492	dnaE2	Rv3370c	G	A	83	Asp	Asp	Syn			A
3862009	rplM	Rv3443c	G	C	128	Pro	Ala	NonSyn			C
3882338	rmlB	Rv3464	C	G	168	Arg	Gly	NonSyn			G
3907592	Intergene	Rv3487c|Rv3488	G	C	-	-	-	-			C
3960940	-	Rv3524	G	A	62	Val	Val	Syn			A
3961552	-	Rv3524	C	T	266	His	His	Syn			T
3964031	-	Rv3527	G	A	143	Glu	Lys	NonSyn			A
4004893	fadE32	Rv3563	G	A	201	Gly	Gly	Syn			A
4019099	Intergene	Rv3576|Rv3577	C	G	-	-	-	-			G
4074482	-	Rv3635	C	T	283	Pro	Pro	Syn			T
4099304	Intergene	Rv3660c|Rv3661	G	T	-	-	-	-			T
4128254	cyp137	Rv3685c	G	A	158	Pro	Ser	NonSyn			A
4165481	dnaZX	Rv3721c	G	C	417	Pro	Pro	Syn			C
4168959	-	Rv3723	C	G	142	Pro	Ala	NonSyn			G
4264825	fbpD	Rv3803c	C	G	213	Trp	Ser	NonSyn			G
4275985	-	Rv3811	G	C	396	Glu	Asp	NonSyn			C
4306758	-	Rv3832c	T	A	18	Lys	Asn	NonSyn			A
4306822	Intergene	Rv3832c|Rv3833	A	G	-	-	-	-			G
4342484	espG1	Rv3866	T	C	202	Ile	Thr	NonSyn			C
4345707	eccB1	Rv3869	C	T	223	Ala	Ala	Syn			T
4395083	-	Rv3909	G	C	298	Asp	His	NonSyn			C
32804	-	Rv0029	G	A	250	Ala	Thr	NonSyn			A
2069002	Intergene	Rv1821|Rv1822	C	T	-	-	-	-			T
2258019	Intergene	Rv2008c|Rv2009	T	C	-	-	-	-			C
2306276	pks12	Rv2048c	C	T	237	Thr	Thr	Syn			T
2582198	Intergene	Rv2308a|Rv2309A	T	G	-	-	-	-			G
2724004	-	Rv2426c	C	G	60	Ala	Ala	Syn			G
2730205	-	Rv2434c	C	A	119	Arg	Leu	NonSyn			A
3139686	ugpB	Rv2833c	C	T	267	Ala	Thr	NonSyn			T
3436300	-	Rv3072c	C	T	8	Cys	Tyr	NonSyn			T
3480383	-	Rv3113	A	G	104	Ser	Gly	NonSyn			G
3576359	-	Rv3201c	G	A	226	Thr	Thr	Syn			A
3686038	-	Rv3300c	G	T	288	Thr	Lys	NonSyn			T
3690948	Intergene	Rv3303c|Rv3304	C	G	-	-	-	-			G
4020620	arsB2	Rv3578	T	C	160	Leu	Pro	NonSyn			C
4232049	-	Rv3785	G	C	244	Glu	Gln	NonSyn			C
4250812	-	Rv3796	C	G	312	Pro	Arg	NonSyn			G
4325373	hns	Rv3852	C	T	100	Arg	Arg	Syn			T
4369381	mycP2	Rv3886c	C	T	264	Ala	Thr	NonSyn			T
662624	nrdZ	Rv0570	A	G	444	Ile	Val	NonSyn			G
1070687	-	Rv0958	C	G	269	Leu	Val	NonSyn			G
1073309	Intergene	Rv0959|Rv0959A	A	C	-	-	-	-			C
1570771	cyp132	Rv1394c	G	A	67	His	Tyr	NonSyn			A
2144094	-	Rv1896c	T	C	118	Asp	Gly	NonSyn			C
3456397	fadD13	Rv3089	A	G	213	Thr	Ala	NonSyn			G
3489490	Intergene	Rv3123|Rv3124	A	G	-	-	-	-			G
4233767	-	Rv3787c	G	C	257	Pro	Arg	NonSyn			C
4361970	Intergene	Rv3881c|Rv3882c	C	A	-	-	-	-			A
75247	Intergene	Rv0067c|Rv0068	T	C	-	-	-	-			C
2239156	-	Rv1996	G	T	51	Pro	Pro	Syn			T
2241449	ctpF	Rv1997	C	T	431	Leu	Leu	Syn			T													-
3447102	-	Rv3081	G	T	355	Ala	Ser	NonSyn			T
2737453	proB	Rv2439c	A	C	265	Arg	Arg	Syn			C
3798081	idsB	Rv3383c	C	T	137	Gly	Arg	NonSyn			T
2117686	-	Rv1868	G	A	114	Glu	Lys	NonSyn			A
3845761	-	Rv3428c	G	C	70	Val	Val	Syn			C
4096171	-	Rv3658c	A	G	257	Ser	Pro	NonSyn			G
10972	Intergene	Rv0007/Rv0008c	C	T	-	-	-	-			T
56738	-	Rv0051	C	T	348	Thr	Ile	NonSyn			T
522053	-	Rv0434	C	A	180	Gly	Gly	Syn			A
570641	murB	Rv0482	C	A	35	Arg	Ser	NonSyn			A
741458	-	Rv0647c	C	T	387	Gly	Asp	NonSyn			T
798769	Intergene	Rv0697|Rv0698	C	G	-	-	-	-			G
809958	-	Rv0713	G	T	5	Asp	Tyr	NonSyn			T
911655	-	Rv0818	G	A	228	Pro	Pro	Syn			A
1104944	-	Rv0987	C	T	801	Arg	Arg	Syn			T
1111448	moeA1	Rv0994	A	G	394	Thr	Ala	NonSyn			G
3888617	ilvB2	Rv3470c	G	A	62	Ser	Ser	Syn			A
175994	-	Rv0149	G	A	99	Val	Ile	NonSyn			A
1127469	tatD	Rv1008	C	T	127	Thr	Thr	Syn			T
1304443	fbiC	Rv1173	G	A	505	Ala	Thr	NonSyn			A
1386936	lpqZ	Rv1244	C	G	27	Thr	Ser	NonSyn			G
1393812	-	Rv1249c	C	T	57	Ala	Ala	Syn			T
1462787	atpH	Rv1307	C	A	315	Asp	Glu	NonSyn			A
1650786	-	Rv1463	C	T	24	Pro	Leu	NonSyn			T
1655560	Intergene	Rv1467c|Rv1469	A	G	-	-	-	-			G
1881090	pks7	Rv1661	C	T	1929	Gly	Gly	Syn	Coll et al.		T
2103687	-	Rv1855c	C	T	141	Ala	Thr	NonSyn			T
2451030	pimB	Rv2188c	C	A	41	Ala	Ser	NonSyn			A
2459699	qcrB	Rv2196	C	T	8	Pro	Ser	NonSyn			T
2484526	-	Rv2216	G	C	301	Gly	Arg	NonSyn			C
2620214	Intergene	Rv2341|Rv2342	G	C	-	-	-	-			C
2624356	-	Rv2345	T	C	179	Leu	Pro	NonSyn			C
2732174	-	Rv2435c	A	G	192	Ser	Ser	Syn			G
2978583	-	Rv2655c	C	G	26	Val	Leu	NonSyn			G
3063565	-	Rv2750	G	A	250	Ala	Ala	Syn			A
3256848	ppsC	Rv2933	G	A	388	Ala	Ala	Syn			A
3478092	moaA1	Rv3109	C	G	148	Phe	Leu	NonSyn			G
3848451	-	Rv3430c	G	A	119	Arg	Cys	NonSyn			A
4090667	-	Rv3649	G	A	629	Leu	Leu	Syn			A
4137950	-	Rv3695	C	T	249	Pro	Ser	NonSyn			T
643813	-	Rv0552	C	T	309	Pro	Ser	NonSyn			T
2606782	stp	Rv2333c	G	C	514	Pro	Ala	NonSyn			C										-
2815465	accA1	Rv2501c	G	T	472	Ala	Ala	Syn			T
4234805	-	Rv3788	G	A	9	Gly	Glu	NonSyn			A
475651	-	Rv0396	C	T	101	Pro	Leu	NonSyn			T
669565	-	Rv0575c	T	G	61	Ile	Leu	NonSyn			G
1537443	-	Rv1364c	C	T	68	Gly	Ser	NonSyn			T
2310843	Intergene	Rv2051c|Rv2052c	T	G	-	-	-	-			G
2119323	-	Rv1868	C	T	659	Asp	Asp	Syn			T
4363544	mycP1	Rv3883c	A	C	405	Leu	Arg	NonSyn			C
117726	-	Rv0102	G	A	5	Gly	Arg	NonSyn			A
162505	ephF	Rv0134	A	G	245	Gly	Gly	Syn			G
341784	-	Rv0281	A	G	263	Thr	Ala	NonSyn			G
753201	vapC6	Rv0656c	A	G	56	Val	Ala	NonSyn			G
808333	atsA	Rv0711	C	A	667	Leu	Ile	NonSyn			A
1310756	-	Rv1179c	G	C	848	Ile	Met	NonSyn			C
1315359	pks4	Rv1181	C	A	42	Gly	Gly	Syn			A
1318347	pks4	Rv1181	G	A	1038	Lys	Lys	Syn			A
1452506	thrB	Rv1296	G	A	170	Ser	Ser	Syn			A
1765607	treZ	Rv1562c	G	C	512	His	Gln	NonSyn			C
1873658	argH	Rv1659	G	A	340	Leu	Leu	Syn			A
1911640	-	Rv1686c	G	A	148	Leu	Leu	Syn			A
2623273	dgt	Rv2344c	G	A	160	Arg	Arg	Syn			A
2651282	-	Rv2370c	G	A	93	Arg	Cys	NonSyn			A
3032240	lexA	Rv2720	G	T	151	Leu	Leu	Syn			T
3223856	-	Rv2915c	A	C	275	Ala	Ala	Syn			C
3271466	ppsE	Rv2935	A	G	1244	Lys	Glu	NonSyn			G
3382910	trmU	Rv3024c	G	A	327	Arg	Cys	NonSyn			A
3912136	mce4F	Rv3494c	C	G	412	Asp	His	NonSyn			G
3920949	Intergene	Rv3501c|Rv3502c	C	T	-	-	-	-			T
3960817	-	Rv3524	T	A	21	Thr	Thr	Syn			A
4048607	folK	Rv3606c	C	G	47	Gln	His	NonSyn			G
4221061	Intergene	Rv3775|Rv3776	T	G	-	-	-	-			G
4345276	eccB1	Rv3869	G	A	80	Ala	Thr	NonSyn			A
483526	mmpS1	Rv0403c	A	C	44	Leu	Arg	NonSyn			C
2553773	pitB	Rv2281	A	C	201	Arg	Arg	Syn			C
2981052	-	Rv2660c	A	G	47	Phe	Leu	NonSyn			G
4330337	gltD	Rv3858c	T	C	390	Asp	Gly	NonSyn			C
475711	-	Rv0396	C	T	121	Ala	Val	NonSyn			T
475712	-	Rv0396	C	T	121	Ala	Ala	Syn			T
2146523	lipJ	Rv1900c	C	T	371	Ala	Thr	NonSyn			T
3444109	pknK	Rv3080c	G	A	627	Ala	Val	NonSyn			A
2195922	-	Rv1944c	T	C	5	Thr	Ala	NonSyn			C
2195923	-	Rv1944c	A	C	4	Asp	Glu	NonSyn			C
3297233	pks15	Rv2947c	A	G	203	Leu	Ser	NonSyn			G
1333892	Intergene	Rv1190|Rv1191	C	T	-	-	-	-			T
321558	narU	Rv0267	C	T	76	Pro	Pro	Syn			T
324809	fadD2	Rv0270	C	G	81	Ile	Met	NonSyn			G
561145	pcaA	Rv0470c	A	G	189	Val	Val	Syn			G
1270283	mcr	Rv1143	C	T	74	Ile	Ile	Syn			T
1496743	glgP	Rv1328	G	T	727	Arg	Leu	NonSyn			T
2648929	phoH1	Rv2368c	C	T	349	Arg	His	NonSyn			T
2936820	-	Rv2609c	G	A	349	Pro	Leu	NonSyn			A
2976654	-	Rv2653c	G	A	86	Leu	Phe	NonSyn			A
3788150	echA18	Rv3373	G	A	142	Arg	Gln	NonSyn			A
4287178	-	Rv3822	C	T	153	Ala	Val	NonSyn			T
2605187	mez	Rv2332	C	T	27	Ala	Val	NonSyn			T										-
717730	-	Rv0625c	G	A	55	Ala	Val	NonSyn			A
1023277	betP	Rv0917	G	A	397	Ala	Ala	Syn			A
1135498	Intergene	Rv1016c|Rv1017c	C	T	-	-	-	-			T
2008256	-	Rv1774	G	C	142	Trp	Ser	NonSyn			C
2346763	pepE	Rv2089c	C	A	188	Glu	Ter	NonSyn			A
2678181	mbtJ	Rv2385	C	A	151	Ser	Ser	Syn			A
3632868	-	Rv3253c	G	A	239	Gly	Gly	Syn			A
3483703	moeB2	Rv3116	G	A	310	Ala	Thr	NonSyn			A
4141505	-	Rv3698	G	C	338	Arg	Pro	NonSyn			C										-
726857	recC	Rv0631c	G	C	484	Arg	Gly	NonSyn			C
2612256	-	Rv2337c	G	T	244	Leu	Leu	Syn				T	T	T	T	T	T	T	T	T	T	T	T	T	T	T	T	T	T	T	T	T
1967026	-	Rv1739c	C	T	204	Ala	Ala	Syn				T	T	T	T	T	T	T	T	T	T	T	T	T	T	T	T	T	T	T	T	T
1541798	lprF	Rv1368	C	T	260	Ala	Val	NonSyn				T	T	T	T	T	T	T	T	T	T	T	T	T	T	T	T	T	T	T	T	T
1102646	-	Rv0987	G	A	35	Ala	Ala	Syn				A	A	A	A	A	A	A	A	A	A	A	A	A	A	A	A	A	A	A	A	A
3680932	lhr	Rv3296	G	A	1386	Pro	Pro	Syn				A	A	A	A	A	A	A	A	A	A	A	A	A	A	A	A	A	A	A	A	A
3964518	-	Rv3528c	G	A	225	Pro	Pro	Syn				A	A	A	A	A	A	A	A	A	A	A	A	A	A	A	A	A	A	A	A	A
25610	Intergene	Rv0020c|Rv0021c	G	C	-	-	-	-				C	C	C	C	C	C	C	C	C	C	C	C	C	C	C	C	C	C	C	C	C
222925	-	Rv0191	G	A	213	Ala	Thr	NonSyn				A	A	A	A	A	A	A	A	A	A	A	A	A	A	A	A	A	A	A	A	A
278021	-	Rv0232	T	C	41	Arg	Arg	Syn				C	C	C	C	C	C	C	C	C	C	C	C	C	C	C	C	C	C	C	C	C
583171	-	Rv0492c	A	C	70	Ser	Ala	NonSyn				C	C	C	C	C	C	C	C	C	C	C	C	C	C	C	C	C	C	C	C	C
1102117	-	Rv0986	G	A	105	Val	Val	Syn				A	A	A	A	A	A	A	A	A	A	A	A	A	A	A	A	A	A	A	A	A
2202500	higA	Rv1956	C	T	121	His	His	Syn				T	T	T	T	T	T	T	T	T	T	T	T	T	T	T	T	T	T	T	T	T
2752122	rpfE	Rv2450c	G	C	20	Thr	Arg	NonSyn				C	C	C	C	C	C	C	C	C	C	C	C	C	C	C	C	C	C	C	C	C
3310626	Intergene	Rv2957|Rv2958c	T	C	-	-	-	-				C	C	C	C	C	C	C	C	C	C	C	C	C	C	C	C	C	C	C	C	C
3612813	-	Rv3236c	T	C	102	Thr	Ala	NonSyn				C	C	C	C	C	C	C	C	C	C	C	C	C	C	C	C	C	C	C	C	C
3811675	Intergene	Rv3395c|Rv3395A	A	G	-	-	-	-				G	G	G	G	G	G	G	G	G	G	G	G	G	G	G	G	G	G	G	G	G
4359653	espK	Rv3879c	C	T	44	Asp	Asn	NonSyn				T	T	T	T	T	T	T	T	T	T	T	T	T	T	T	T	T	T	T	T	T
65150	-	Rv0061c	C	T	67	Trp	Ter	NonSyn				T	T	T	T	T	T	T	T	T	T	T	T	T	T	T	T	T	T	T	T	T
213281	sigG	Rv0182c	C	T	287	Gly	Asp	NonSyn				T	T	T	T	T	T	T	T	T	T	T	T	T	T	T	T	T	T	T	T	T
270430	-	Rv0226c	G	C	379	Pro	Ala	NonSyn				C	C	C	C	C	C	C	C	C	C	C	C	C	C	C	C	C	C	C	C	C
379528	-	Rv0311	G	T	119	Glu	Asp	NonSyn				T	T	T	T	T	T	T	T	T	T	T	T	T	T	T	T	T	T	T	T	T
738522	mmaA2	Rv0644c	T	G	213	Glu	Asp	NonSyn				G	G	G	G	G	G	G	G	G	G	G	G	G	G	G	G	G	G	G	G	G
892416	-	Rv0799c	C	T	286	Val	Val	Syn				T	T	T	T	T	T	T	T	T	T	T	T	T	T	T	T	T	T	T	T	T
1145848	eno	Rv1023	A	C	429	Lys	Gln	NonSyn				C	C	C	C	C	C	C	C	C	C	C	C	C	C	C	C	C	C	C	C	C
1197157	Intergene	Rv1072|Rv1073	T	G	-	-	-	-				G	G	G	G	G	G	G	G	G	G	G	G	G	G	G	G	G	G	G	G	G
1285001	pimE	Rv1159	A	C	4	Thr	Pro	NonSyn				C	C	C	C	C	C	C	C	C	C	C	C	C	C	C	C	C	C	C	C	C
1322741	mmpL10	Rv1183	A	G	408	Thr	Ala	NonSyn				G	G	G	G	G	G	G	G	G	G	G	G	G	G	G	G	G	G	G	G	G
1468208	-	Rv1313c	A	C	433	Leu	Arg	NonSyn				C	C	C	C	C	C	C	C	C	C	C	C	C	C	C	C	C	C	C	C	C
1594906	uvrC	Rv1420	G	A	289	Val	Ile	NonSyn				A	A	A	A	A	A	A	A	A	A	A	A	A	A	A	A	A	A	A	A	A
1617302	-	Rv1439c	G	T	29	Leu	Ile	NonSyn				T	T	T	T	T	T	T	T	T	T	T	T	T	T	T	T	T	T	T	T	T
1647436	-	Rv1461	G	A	150	Val	Ile	NonSyn				A	A	A	A	A	A	A	A	A	A	A	A	A	A	A	A	A	A	A	A	A
1695037	Intergene	Rv1502|Rv1505c	G	A	-	-	-	-				A	A	A	A	A	A	A	A	A	A	A	A	A	A	A	A	A	A	A	A	A
1849051	lysX	Rv1640c	C	T	995	Pro	Pro	Syn				T	T	T	T	T	T	T	T	T	T	T	T	T	T	T	T	T	T	T	T	T
2097270	-	Rv1847	C	T	132	Arg	Trp	NonSyn				T	T	T	T	T	T	T	T	T	T	T	T	T	T	T	T	T	T	T	T	T
2112832	-	Rv1865c	A	C	45	Ala	Ala	Syn				C	C	C	C	C	C	C	C	C	C	C	C	C	C	C	C	C	C	C	C	C
2142266	Intergene	Rv1894c|Rv1895	C	A	-	-	-	-				A	A	A	A	A	A	A	A	A	A	A	A	A	A	A	A	A	A	A	A	A
2354791	pafB	Rv2096c	A	G	174	Ser	Pro	NonSyn				G	G	G	G	G	G	G	G	G	G	G	G	G	G	G	G	G	G	G	G	G
2546684	mazF8	Rv2274c	C	A	41	Gly	Val	NonSyn				A	A	A	A	A	A	A	A	A	A	A	A	A	A	A	A	A	A	A	A	A
3009834	ceoB	Rv2691	A	G	164	Asp	Gly	NonSyn				G	G	G	G	G	G	G	G	G	G	G	G	G	G	G	G	G	G	G	G	G
3135606	Intergene	Rv2827c|Rv2828c	A	G	-	-	-	-				G	G	G	G	G	G	G	G	G	G	G	G	G	G	G	G	G	G	G	G	G
3137736	echA16	Rv2831	G	T	156	Asp	Tyr	NonSyn				T	T	T	T	T	T	T	T	T	T	T	T	T	T	T	T	T	T	T	T	T
3144623	-//rbfA	Rv2837c//Rv2838c	C	T	8//183	Ser//Glu	Asn//Glu	NonSyn//Syn				T	T	T	T	T	T	T	T	T	T	T	T	T	T	T	T	T	T	T	T	T
3249025	ppsA	Rv2931	T	G	1194	Leu	Arg	NonSyn				G	G	G	G	G	G	G	G	G	G	G	G	G	G	G	G	G	G	G	G	G
3446699	-	Rv3081	C	G	220	Phe	Leu	NonSyn				G	G	G	G	G	G	G	G	G	G	G	G	G	G	G	G	G	G	G	G	G
3550347	Intergene	Rv3181c|Rv3182	C	T	-	-	-	-				T	T	T	T	T	T	T	T	T	T	T	T	T	T	T	T	T	T	T	T	T
3798596	Intergene	Rv3383c|Rv3384c	A	G	-	-	-	-				G	G	G	G	G	G	G	G	G	G	G	G	G	G	G	G	G	G	G	G	G
3962187	-	Rv3525c	G	A	46	Asp	Asp	Syn				A	A	A	A	A	A	A	A	A	A	A	A	A	A	A	A	A	A	A	A	A
4120390	-	Rv3680	G	C	199	Gly	Ala	NonSyn				C	C	C	C	C	C	C	C	C	C	C	C	C	C	C	C	C	C	C	C	C
4186678	-	Rv3736	G	A	15	Leu	Leu	Syn				A	A	A	A	A	A	A	A	A	A	A	A	A	A	A	A	A	A	A	A	A
4252066	fadE35	Rv3797	T	C	328	Ser	Pro	NonSyn				C	C	C	C	C	C	C	C	C	C	C	C	C	C	C	C	C	C	C	C	C
4254290	-	Rv3798	T	G	433	Leu	Arg	NonSyn				G	G	G	G	G	G	G	G	G	G	G	G	G	G	G	G	G	G	G	G	G
4368084	eccE2	Rv3885c	G	C	146	Val	Val	Syn				C	C	C	C	C	C	C	C	C	C	C	C	C	C	C	C	C	C	C	C	C
44768	leuS	Rv0041	A	G	403	Arg	Gly	NonSyn				G	G	G	G	G	G	G	G	G	G	G	G	G	G	G	G	G	G	G	G	G
123454	-	Rv0104	C	T	380	Gln	Ter	NonSyn				T	T	T	T	T	T	T	T	T	T	T	T	T	T	T	T	T	T	T	T	T
139297	hddA	Rv0115	G	T	262	Gly	Val	NonSyn				T	T	T	T	T	T	T	T	T	T	T	T	T	T	T	T	T	T	T	T	T
213147	sigG	Rv0182c	C	A	332	Asp	Tyr	NonSyn				A	A	A	A	A	A	A	A	A	A	A	A	A	A	A	A	A	A	A	A	A
267751	-	Rv0223c	G	C	5	Ala	Gly	NonSyn				C	C	C	C	C	C	C	C	C	C	C	C	C	C	C	C	C	C	C	C	C
305188	nirB	Rv0252	G	T	775	Val	Leu	NonSyn				T	T	T	T	T	T	T	T	T	T	T	T	T	T	T	T	T	T	T	T	T
456594	-	Rv0380c	T	C	76	Met	Val	NonSyn				C	C	C	C	C	C	C	C	C	C	C	C	C	C	C	C	C	C	C	C	C
465300	-	Rv0386	C	T	630	Phe	Phe	Syn				T	T	T	T	T	T	T	T	T	T	T	T	T	T	T	T	T	T	T	T	T
721373	recD	Rv0629c	T	G	120	Glu	Asp	NonSyn				G	G	G	G	G	G	G	G	G	G	G	G	G	G	G	G	G	G	G	G	G
779615	-	Rv0679c	G	C	142	Asn	Lys	NonSyn				C	C	C	C	C	C	C	C	C	C	C	C	C	C	C	C	C	C	C	C	C
799666	-	Rv0699	A	G	13	Asp	Gly	NonSyn				G	G	G	G	G	G	G	G	G	G	G	G	G	G	G	G	G	G	G	G	G
861216	aldA	Rv0768	T	G	102	Leu	Arg	NonSyn				G	G	G	G	G	G	G	G	G	G	G	G	G	G	G	G	G	G	G	G	G
866051	ggtA	Rv0773c	G	A	447	Arg	Cys	NonSyn				A	A	A	A	A	A	A	A	A	A	A	A	A	A	A	A	A	A	A	A	A
919351	-	Rv0825c	A	C	68	Phe	Cys	NonSyn				C	C	C	C	C	C	C	C	C	C	C	C	C	C	C	C	C	C	C	C	C
996205	-	Rv0893c	T	C	31	Lys	Glu	NonSyn				C	C	C	C	C	C	C	C	C	C	C	C	C	C	C	C	C	C	C	C	C
1028217	-	Rv0922	G	A	178	Gly	Asp	NonSyn				A	A	A	A	A	A	A	A	A	A	A	A	A	A	A	A	A	A	A	A	A
1034758	Intergene	Rv0927c|Rv0928	C	T	-	-	-	-				T	T	T	T	T	T	T	T	T	T	T	T	T	T	T	T	T	T	T	T	T
1071966	-	Rv0959	A	G	238	Asn	Asp	NonSyn				G	G	G	G	G	G	G	G	G	G	G	G	G	G	G	G	G	G	G	G	G
1076880	-	Rv0965c	C	T	106	Ala	Ala	Syn				T	T	T	T	T	T	T	T	T	T	T	T	T	T	T	T	T	T	T	T	T
1097442	mprA	Rv0981	C	T	207	Asp	Asp	Syn				T	T	T	T	T	T	T	T	T	T	T	T	T	T	T	T	T	T	T	T	T
1172085	-	Rv1048c	C	A	23	Glu	Asp	NonSyn				A	A	A	A	A	A	A	A	A	A	A	A	A	A	A	A	A	A	A	A	A
1361285	-	Rv1217c	C	T	173	Ala	Thr	NonSyn				T	T	T	T	T	T	T	T	T	T	T	T	T	T	T	T	T	T	T	T	T
1370852	Intergene	Rv1227c|Rv1228	T	G	-	-	-	-				G	G	G	G	G	G	G	G	G	G	G	G	G	G	G	G	G	G	G	G	G
1620181	bisC	Rv1442	C	G	131	Leu	Val	NonSyn				G	G	G	G	G	G	G	G	G	G	G	G	G	G	G	G	G	G	G	G	G
1688064	lipL	Rv1497	A	G	42	Met	Val	NonSyn				G	G	G	G	G	G	G	G	G	G	G	G	G	G	G	G	G	G	G	G	G
1701215	Intergene	Rv1509|Rv1510	C	T	-	-	-	-				T	T	T	T	T	T	T	T	T	T	T	T	T	T	T	T	T	T	T	T	T
1733325	-	Rv1532c	C	G	76	Ala	Pro	NonSyn				G	G	G	G	G	G	G	G	G	G	G	G	G	G	G	G	G	G	G	G	G
1885385	pks8	Rv1662	T	G	1228	Leu	Val	NonSyn				G	G	G	G	G	G	G	G	G	G	G	G	G	G	G	G	G	G	G	G	G
1902337	Intergene	Rv1677|Rv1678	A	C	-	-	-	-				C	C	C	C	C	C	C	C	C	C	C	C	C	C	C	C	C	C	C	C	C
2315386	-	Rv2059	C	A	71	His	Gln	NonSyn				A	A	A	A	A	A	A	A	A	A	A	A	A	A	A	A	A	A	A	A	A
2551576	Intergene	Rv2277c|Rv2281	C	G	-	-	-	-				G	G	G	G	G	G	G	G	G	G	G	G	G	G	G	G	G	G	G	G	G
2551577	Intergene	Rv2277c|Rv2281	T	C	-	-	-	-				C	C	C	C	C	C	C	C	C	C	C	C	C	C	C	C	C	C	C	C	C
2581052	-	Rv2308	G	A	212	Asp	Asn	NonSyn				A	A	A	A	A	A	A	A	A	A	A	A	A	A	A	A	A	A	A	A	A
2692100	Intergene	Rv2395|Rv2395A	C	T	-	-	-	-				T	T	T	T	T	T	T	T	T	T	T	T	T	T	T	T	T	T	T	T	T
2706663	PE24//-	Rv2408//Rv2409c	G	T	301//224	Gly//Thr	Val//Asn	NonSyn//NonSyn				T	T	T	T	T	T	T	T	T	T	T	T	T	T	T	T	T	T	T	T	T
2738274	obg	Rv2440c	A	C	471	Ser	Arg	NonSyn				C	C	C	C	C	C	C	C	C	C	C	C	C	C	C	C	C	C	C	C	C
2850631	Intergene	Rv2525c|Rv2526	T	C	-	-	-	-				C	C	C	C	C	C	C	C	C	C	C	C	C	C	C	C	C	C	C	C	C
2881974	Intergene	Rv2560|Rv2563	G	A	-	-	-	-				A	A	A	A	A	A	A	A	A	A	A	A	A	A	A	A	A	A	A	A	A
2955957	-	Rv2629	A	C	64	Asp	Ala	NonSyn				C	C	C	C	C	C	C	C	C	C	C	C	C	C	C	C	C	C	C	C	C
3177452	Intergene	Rv2864c|Rv2865	C	A	-	-	-	-				A	A	A	A	A	A	A	A	A	A	A	A	A	A	A	A	A	A	A	A	A
3408150	-	Rv3047c	T	C	53	Thr	Ala	NonSyn				C	C	C	C	C	C	C	C	C	C	C	C	C	C	C	C	C	C	C	C	C
3500149	-	Rv3134c	G	A	201	Leu	Leu	Syn				A	A	A	A	A	A	A	A	A	A	A	A	A	A	A	A	A	A	A	A	A
3509626	Intergene	Rv3142c|Rv3143	C	A	-	-	-	-				A	A	A	A	A	A	A	A	A	A	A	A	A	A	A	A	A	A	A	A	A
3643985	-	Rv3263	A	C	270	Glu	Ala	NonSyn				C	C	C	C	C	C	C	C	C	C	C	C	C	C	C	C	C	C	C	C	C
3704770	sdhD	Rv3317	A	G	112	Thr	Ala	NonSyn				G	G	G	G	G	G	G	G	G	G	G	G	G	G	G	G	G	G	G	G	G
3754508	-	Rv3349c	G	C	244	Leu	Val	NonSyn				C	C	C	C	C	C	C	C	C	C	C	C	C	C	C	C	C	C	C	C	C
3906311	lipF	Rv3487c	G	A	233	Arg	Cys	NonSyn				A	A	A	A	A	A	A	A	A	A	A	A	A	A	A	A	A	A	A	A	A
4022388	-	Rv3579c	G	A	2	Pro	Pro	Syn				A	A	A	A	A	A	A	A	A	A	A	A	A	A	A	A	A	A	A	A	A
4060588	esxW	Rv3620c	T	C	2	Thr	Ala	NonSyn				C	C	C	C	C	C	C	C	C	C	C	C	C	C	C	C	C	C	C	C	C
4115890	nth	Rv3674c	G	C	2	Pro	Arg	NonSyn				C	C	C	C	C	C	C	C	C	C	C	C	C	C	C	C	C	C	C	C	C
4189210	-	Rv3737	G	T	504	Pro	Pro	Syn				T	T	T	T	T	T	T	T	T	T	T	T	T	T	T	T	T	T	T	T	T
4280708	-	Rv3815c	G	A	27	Val	Val	Syn	Filliol et al.			A	A	A	A	A	A	A	A	A	A	A	A	A	A	A	A	A	A	A	A	A
4340028	Intergene	Rv3863|Rv3864	G	C	-	-	-	-				C	C	C	C	C	C	C	C	C	C	C	C	C	C	C	C	C	C	C	C	C
4359828	Intergene	Rv3879c|Rv3880c	G	A	-	-	-	-				A	A	A	A	A	A	A	A	A	A	A	A	A	A	A	A	A	A	A	A	A
16119	pknB	Rv0014c	C	A	451	Arg	Leu	NonSyn				A	A	A	A	A	A	A	A	A	A	A	A	A	A	A	A	A	A	A	A	A
3127931	-	Rv2820c	T	A	114	Lys	Asn	NonSyn				A	A	A	A	A	A	A	A	A	A	A	A	A	A	A	A	A	A	A	A	A
3375165	-	Rv3015c	A	C	167	Phe	Cys	NonSyn				C	C	C	C	C	C	C	C	C	C	C	C	C	C	C	C	C	C	C	C	C
3628520	sahH	Rv3248c	G	A	376	Ser	Ser	Syn				A	A	A	A	A	A	A	A	A	A	A	A	A	A	A	A	A	A	A	A	A
2793810	lipQ	Rv2485c	C	A	60	Arg	Leu	NonSyn				A	A	A	A	A	A	A	A	A	A	A	A	A	A	A	A	A	A	A	A	A
94388	hycQ	Rv0086	G	A	146	Gly	Gly	Syn				A	A	A	A	A	A	A	A	A	A	A	A	A	A	A	A	A	A	A	A	A
195682	fadD5	Rv0166	C	G	230	Val	Val	Syn				G	G	G	G	G	G	G	G	G	G	G	G	G	G	G	G	G	G	G	G	G
363464	-	Rv0298	G	A	71	Arg	Arg	Syn				A	A	A	A	A	A	A	A	A	A	A	A	A	A	A	A	A	A	A	A	A
1288698	narG	Rv1161	G	A	457	Gly	Gly	Syn				A	A	A	A	A	A	A	A	A	A	A	A	A	A	A	A	A	A	A	A	A
2245864	-	Rv2000	C	A	219	Pro	Gln	NonSyn				A	A	A	A	A	A	A	A	A	A	A	A	A	A	A	A	A	A	A	A	A
2505085	cobC	Rv2231c	G	A	205	Ala	Ala	Syn	Coll et al.			A	A	A	A	A	A	A	A	A	A	A	A	A	A	A	A	A	A	A	A	A
2980861	Intergene	Rv2659c|Rv2660c	A	G	-	-	-	-				G	G	G	G	G	G	G	G	G	G	G	G	G	G	G	G	G	G	G	G	G
3200282	-	Rv2891	C	T	6	Ala	Val	NonSyn				T	T	T	T	T	T	T	T	T	T	T	T	T	T	T	T	T	T	T	T	T
3550789	-	Rv3183	C	G	25	Ala	Ala	Syn				G	G	G	G	G	G	G	G	G	G	G	G	G	G	G	G	G	G	G	G	G
3587446	-	Rv3210c	G	A	32	Leu	Leu	Syn				A	A	A	A	A	A	A	A	A	A	A	A	A	A	A	A	A	A	A	A	A
3743656	Intergene	Rv3346c|Rv3348	G	A	-	-	-	-				A	A	A	A	A	A	A	A	A	A	A	A	A	A	A	A	A	A	A	A	A
4050811	ftsH	Rv3610c	G	A	691	Tyr	Tyr	Syn				A	A	A	A	A	A	A	A	A	A	A	A	A	A	A	A	A	A	A	A	A
2829779	-	Rv2512c	T	C	9	Thr	Ala	NonSyn				C	C	C	C	C	C	C	C	C	C	C	C	C	C	C	C	C	C	C	C	C
2983095	Intergene	Rv2665|Rv2667	A	G	-	-	-	-				G	G	G	G	G	G	G	G	G	G	G	G	G	G	G	G	G	G	G	G	G
2903439	-	Rv2578c	G	A	31	Ser	Ser	Syn				A	A	A	A	A	A	A	A	A	A	A	A	A	A	A	A	A	A	A	A	A
2177366	fadD31	Rv1925	C	T	94	Arg	Cys	NonSyn				T	T	T	T	T	T	T	T	T	T	T	T	T	T	T	T	T	T	T	T	T
3477942	moaA1	Rv3109	A	G	98	Thr	Thr	Syn				G	G	G	G	G	G	G	G	G	G	G	G	G	G	G	G	G	G	G	G	G
2626514	esxP	Rv2347c	T	G	2	Ala	Ala	Syn				G	G	G	G	G	G	G	G	G	G	G	G	G	G	G	G	G	G	G	G	G
2626513	esxP	Rv2347c	T	A	3	Thr	Ser	NonSyn				A	A	A	A	A	A	A	A	A	A	A	A	A	A	A	A	A	A	A	A	A
2626004	esxO	Rv2346c	G	A	57	Leu	Leu	Syn				A	A	A	A	A	A	A	A	A	A	A	A	A	A	A	A	A	A	A	A	A
1342581	-	Rv1199c	T	C	9	Thr	Ala	NonSyn				C	C	C	C	C	C	C	C	C	C	C	C	C	C	C	C	C	C	C	C	C
2191498	ephB	Rv1938	G	T	158	Gly	Trp	NonSyn				T	T	T	T	T	T	T	T	T	T	T	T	T	T	T	T	T	T	T	T	T
2775361	-	Rv2472	C	T	30	Arg	Arg	Syn				T	T	T	T	T	T	T	T	T	T	T	T	T	T	T	T	T	T	T	T	T
2630740	plcA	Rv2351c	T	C	446	Thr	Ala	NonSyn				C	C	C	C	C	C	C	C	C	C	C	C	C	C	C	C	C	C	C	C	C
2010614	Intergene	Rv1776c|Rv1777	G	A	-	-	-	-				A	A	A	A	A	A	A	A	A	A	A	A	A	A	A	A	A	A	A	A	A
2720952	-	Rv2424c	T	C	276	Thr	Ala	NonSyn				C	C	C	C	C	C	C	C	C	C	C	C	C	C	C	C	C	C	C	C	C
2720954	-	Rv2424c	G	A	275	Thr	Ile	NonSyn				A	A	A	A	A	A	A	A	A	A	A	A	A	A	A	A	A	A	A	A	A
65246	-	Rv0061c	C	T	35	Gln	Gln	Syn				T	T
163940	cyp138	Rv0136	A	G	192	Lys	Arg	NonSyn				G	G
239733	mmpL11	Rv0202c	G	T	520	Phe	Leu	NonSyn				T	T
252900	pckA	Rv0211	C	T	373	Asp	Asp	Syn				T	T
287747	lpqI	Rv0237	A	C	188	Thr	Pro	NonSyn				C	C
294596	fadE5	Rv0244c	T	G	346	Thr	Thr	Syn				G	G
456299	-	Rv0380c	C	G	174	Arg	Pro	NonSyn				G	G
505843	lpqM	Rv0419	A	G	253	Glu	Gly	NonSyn				G	G
716025	-	Rv0622	C	T	219	Pro	Leu	NonSyn				T	T
917596	-	Rv0823c	C	A	17	Pro	Pro	Syn				A	A
938240	-	Rv0842	G	C	43	Pro	Pro	Syn				C	C
955127	-	Rv0859	A	C	17	Lys	Asn	NonSyn				C	C
994382	-	Rv0892	C	T	177	Thr	Ile	NonSyn				T	T
1021776	Intergene	Rv0914c|Rv0917	A	G	-	-	-	-				G	G
1053912	-	Rv0944	T	C	50	Tyr	His	NonSyn				C	C
1065793	-	Rv0954	T	G	223	Tyr	Asp	NonSyn				G	G
1106614	grcC2	Rv0989c	G	T	257	Leu	Met	NonSyn				T	T
1197567	-	Rv1073	G	C	113	Val	Leu	NonSyn				C	C
1276232	Intergene	Rv1147|Rv1149	C	A	-	-	-	-				A	A
1565566	dfp	Rv1391	C	T	42	Pro	Pro	Syn				T	T
1750386	dnaE1	Rv1547	C	T	898	Ser	Leu	NonSyn				T	T
1758588	frdA	Rv1552	A	G	303	Asp	Gly	NonSyn				G	G
1790479	bioB	Rv1589	C	G	66	Arg	Gly	NonSyn				G	G
1935437	-	Rv1707	C	T	186	Pro	Ser	NonSyn				T	T
2185009	fadE17	Rv1934c	C	T	394	Glu	Lys	NonSyn				T	T
2602454	narK1	Rv2329c	T	G	336	Ile	Ile	Syn				G	G
2619799	lppQ	Rv2341	A	C	68	Glu	Ala	NonSyn				C	C
2640807	glyS	Rv2357c	G	A	86	Val	Val	Syn				A	A
2883217	-	Rv2563	G	C	310	Val	Leu	NonSyn				C	C
2903643	dhaA	Rv2579	C	A	2	Thr	Lys	NonSyn				A	A
3005014	-	Rv2688c	A	G	213	Cys	Arg	NonSyn				G	G
3057256	35kd_ag	Rv2744c	G	A	270	Gln	Ter	NonSyn				A	A
3134017	-	Rv2826c	G	T	193	Arg	Arg	Syn				T	T
3162021	mqo	Rv2852c	G	C	14	Ala	Gly	NonSyn				C	C
3375807	lpqA	Rv3016	T	C	17	Ile	Thr	NonSyn				C	C
3418386	-	Rv3057c	C	T	93	Val	Met	NonSyn				T	T
3526873	nuoN	Rv3158	G	T	362	Ala	Ser	NonSyn				T	T
3581476	-	Rv3204	C	T	54	Pro	Pro	Syn				T	T
3581967	-	Rv3205c	G	C	180	Ala	Gly	NonSyn				C	C
3823194	-	Rv3403c	T	C	224	Asn	Asp	NonSyn				C	C
4400839	sigM	Rv3911	T	C	218	Tyr	Tyr	Syn				C	C
27455	Intergene	Rv0022c|Rv0023	T	C	-	-	-	-				C	C
393387	cyp135A1	Rv0327c	C	T	220	Arg	His	NonSyn				T	T
1047873	ligD	Rv0938	C	T	580	Leu	Leu	Syn	Mestre et al.			T	T
2852598	mrr	Rv2528c	G	C	25	Ala	Gly	NonSyn				C	C
2881542	Intergene	Rv2560|Rv2563	C	G	-	-	-	-				G	G
3128345	-	Rv2821c	C	G	207	Val	Leu	NonSyn				G	G
1731293	Intergene	Rv1529|Rv1530	C	G	-	-	-	-				G	G
3312401	-	Rv2959c	A	C	146	Ile	Met	NonSyn				C	C
4370678	eccD2	Rv3887c	T	C	336	Asp	Gly	NonSyn				C	C
4377999	eccC2	Rv3894c	C	A	818	Pro	Pro	Syn				A	A
1718152	-	Rv1523	T	C	167	Val	Ala	NonSyn				C	C
15890	pknB	Rv0014c	G	A	527	Ser	Ser	Syn				A	A
71914	vapC1	Rv0065	T	C	32	Ser	Pro	NonSyn				C	C
154990	mak	Rv0127	G	T	253	Arg	Arg	Syn				T	T
346693	eccC3	Rv0284	G	T	353	Ser	Ser	Syn	Coll et al./Luo et al./Merker et al.			T	T
449194	-	Rv0372c	G	A	64	Gly	Gly	Syn				A	A
825655	secY	Rv0732	C	A	286	His	Asn	NonSyn				A	A
1246500	bpoB	Rv1123c	C	T	185	Glu	Lys	NonSyn				T	T
1762216	mmpL6	Rv1557	C	G	158	Ala	Gly	NonSyn				G	G
2140076	-	Rv1891	G	A	112	Met	Ile	NonSyn				A	A
3792765	-	Rv3378c	C	A	162	Gly	Cys	NonSyn				A	A
4302926	-	Rv3828c	C	G	158	Ala	Pro	NonSyn				G	G
2141368	-	Rv1894c	C	T	168	Val	Met	NonSyn				T	T
3438664	-	Rv3075c	G	C	104	Pro	Ala	NonSyn				C	C
1174655	-	Rv1051c	C	T	16	Asp	Asn	NonSyn				T	T													-
1511460	mbtN	Rv1346	C	T	205	Thr	Thr	Syn				T	T
3187987	Intergene	Rv2876|Rv2877c	C	T	-	-	-	-				T	T
1190472	Intergene	Rv1066|Rv1069c	C	T	-	-	-	-				T	T
3150049	Intergene	Rv2842c|Rv2843	G	T	-	-	-	-				T	T
1301002	mshB	Rv1170	G	A	233	Ala	Ala	Syn				A	A
3173283	mapB	Rv2861c	T	G	245	Ala	Ala	Syn				G	G
1789746	-	Rv1588c	A	G	31	Leu	Leu	Syn				G	G
154996	mak	Rv0127	C	A	255	Gly	Gly	Syn					A
303130	nirB	Rv0252	A	T	89	Asn	Tyr	NonSyn					T
388205	-	Rv0320	A	G	106	Leu	Leu	Syn					G
469388	purT	Rv0389	C	T	352	Pro	Ser	NonSyn					T
612516	Intergene	Rv0519c|Rv0522	C	T	-	-	-	-					T
722693	recB	Rv0630c	G	A	774	Thr	Ile	NonSyn					A
910518	-	Rv0817c	G	A	109	Pro	Ser	NonSyn					A
987022	Intergene	Rv0887c|Rv0888	A	C	-	-	-	-					C
992646	-	Rv0891c	G	T	270	Leu	Leu	Syn					T
1028199	-	Rv0922	T	C	172	Leu	Ser	NonSyn					C
1046620	ligD	Rv0938	A	C	162	Asp	Ala	NonSyn	Mestre et al.				C
1084091	accA2	Rv0973c	C	A	554	Ala	Ser	NonSyn					A
283610	aftD	Rv0236c	G	A	1081	Ala	Val	NonSyn						A	A	A	A	A	A	A	A	A	A	A	A	A	A	A	A	A	A	A
2251605	-	Rv2005c	G	A	93	Ser	Ser	Syn						A	A	A	A	A	A	A	A	A	A	A	A	A	A	A	A	A	A	A
1906078	moeX	Rv1681	A	G	277	Thr	Ala	NonSyn						G	G	G	G	G	G	G	G	G	G	G	G	G	G	G	G	G	G	G
135329	-	Rv0111	C	T	460	Pro	Pro	Syn						T	T	T	T	T	T	T	T	T	T	T	T	T	T	T	T	T	T	T
163705	cyp138	Rv0136	C	T	114	Pro	Ser	NonSyn						T	T	T	T	T	T	T	T	T	T	T	T	T	T	T	T	T	T	T
163706	cyp138	Rv0136	C	T	114	Pro	Leu	NonSyn						T	T	T	T	T	T	T	T	T	T	T	T	T	T	T	T	T	T	T
4236237	dprE1	Rv3790	C	T	153	Thr	Thr	Syn						T	T	T	T	T	T	T	T	T	T	T	T	T	T	T	T	T	T	T
2627618	plcC	Rv2349c	C	A	361	Gly	Cys	NonSyn						A	A	A	A	A	A	A	A	A	A	A	A	A	A	A	A	A	A	A
3626562	mtrB	Rv3245c	G	A	18	Pro	Ser	NonSyn						A	A	A	A	A	A	A	A	A	A	A	A	A	A	A	A	A	A	A
35608	bioF2	Rv0032	C	T	438	Ala	Ala	Syn						T	T	T	T	T	T	T	T	T	T	T	T	T	T	T	T	T	T	T
533547	rskA	Rv0444c	C	G	81	Glu	Asp	NonSyn						G	G	G	G	G	G	G	G	G	G	G	G	G	G	G	G	G	G	G
561776	Intergene	Rv0470c|Rv0470A	C	T	-	-	-	-						T	T	T	T	T	T	T	T	T	T	T	T	T	T	T	T	T	T	T
561777	Intergene	Rv0470c|Rv0470A	C	T	-	-	-	-						T	T	T	T	T	T	T	T	T	T	T	T	T	T	T	T	T	T	T
797736	-	Rv0697	C	T	268	Leu	Leu	Syn	Coll et al./Luo et al./Filliol et al.					T	T	T	T	T	T	T	T	T	T	T	T	T	T	T	T	T	T	T
2825581	-	Rv2510c	T	G	503	Ile	Ile	Syn	Filliol et al.					G	G	G	G	G	G	G	G	G	G	G	G	G	G	G	G	G	G	G
1215742	Intergene	Rv1088a|Rv1092c	G	A	-	-	-	-						A	A	A	A	A	A	A	A	A	A	A	A	A	A	A	A	A	A	A
1215743	Intergene	Rv1088a|Rv1092c	C	A	-	-	-	-						A	A	A	A	A	A	A	A	A	A	A	A	A	A	A	A	A	A	A
1669158	Intergene	Rv1478|Rv1479	T	C	-	-	-	-						C	C	C	C	C	C	C	C	C	C	C	C	C	C	C	C	C	C	C
1888373	pks9	Rv1664	T	C	116	Ala	Ala	Syn						C	C	C	C	C	C	C	C	C	C	C	C	C	C	C	C	C	C	C
2078246	gcvB	Rv1832	C	G	790	Gly	Gly	Syn						G	G	G	G	G	G	G	G	G	G	G	G	G	G	G	G	G	G	G
2314689	rpmG1	Rv2057c	C	A	46	Arg	Leu	NonSyn						A	A	A	A	A	A	A	A	A	A	A	A	A	A	A	A	A	A	A
2344499	pknJ	Rv2088	T	G	30	Leu	Arg	NonSyn						G	G	G	G	G	G	G	G	G	G	G	G	G	G	G	G	G	G	G
2536599	-	Rv2264c	C	T	584	Gly	Gly	Syn						T	T	T	T	T	T	T	T	T	T	T	T	T	T	T	T	T	T	T
2794071	Intergene	Rv2485c|Rv2486	G	A	-	-	-	-						A	A	A	A	A	A	A	A	A	A	A	A	A	A	A	A	A	A	A
3412611	nrdE	Rv3051c	T	C	519	Gln	Arg	NonSyn						C	C	C	C	C	C	C	C	C	C	C	C	C	C	C	C	C	C	C
3498198	devS	Rv3132c	C	T	356	Glu	Glu	Syn						T	T	T	T	T	T	T	T	T	T	T	T	T	T	T	T	T	T	T
3883178	rmlC	Rv3465	A	C	115	Glu	Asp	NonSyn						C	C	C	C	C	C	C	C	C	C	C	C	C	C	C	C	C	C	C
3976595	kstD	Rv3537	G	T	409	Arg	Ser	NonSyn						T	T	T	T	T	T	T	T	T	T	T	T	T	T	T	T	T	T	T
4158493	cobQ2	Rv3713	C	T	89	Ile	Ile	Syn						T	T	T	T	T	T	T	T	T	T	T	T	T	T	T	T	T	T	T
4160371	recR	Rv3715c	C	A	44	Gly	Cys	NonSyn	Mestre et al.					A	A	A	A	A	A	A	A	A	A	A	A	A	A	A	A	A	A	A
4218416	-	Rv3773c	C	A	137	Gly	Val	NonSyn						A	A	A	A	A	A	A	A	A	A	A	A	A	A	A	A	A	A	A
4311664	-	Rv3837c	C	T	15	Gly	Asp	NonSyn						T	T	T	T	T	T	T	T	T	T	T	T	T	T	T	T	T	T	T
215977	-	Rv0185	C	T	88	Ala	Val	NonSyn						T	T	T	T	T	T	T	T	T	T	T	T	T	T	T	T	T	T	T
1576527	lipI	Rv1400c	G	T	90	Phe	Leu	NonSyn						T	T	T	T	T	T	T	T	T	T	T	T	T	T	T	T	T	T	T
694531	mce2F	Rv0594	A	G	432	Asn	Ser	NonSyn							G	G	G	G	G	G	G	G	G	G	G	G	G	G	G	G	G	G
611048	Intergene	Rv0518|Rv0519c	T	G	-	-	-	-							G	G	G	G	G	G	G	G	G	G	G	G	G	G	G	G	G	G
4350305	eccCb1	Rv3871	G	A	493	Pro	Pro	Syn							A	A	A	A	A	A	A	A	A	A	A	A	A	A	A	A	A	A
2179825	-	Rv1927	G	C	51	Glu	Asp	NonSyn							C	C	C	C	C	C	C	C	C	C	C	C	C	C	C	C	C	C
1011511	-	Rv0907	A	C	459	Tyr	Ser	NonSyn							C	C	C	C	C	C	C	C	C	C	C	C	C	C	C	C	C	C
2268433	Intergene	Rv2023c|Rv2024c	C	A	-	-	-	-							A	A	A	A	A	A	A	A	A	A	A	A	A	A	A	A	A	A
3571828	nudC	Rv3199c	G	C	239	Pro	Arg	NonSyn							C	C	C	C	C	C	C	C	C	C	C	C	C	C	C	C	C	C
383716	-	Rv0315	C	T	39	Pro	Ser	NonSyn			-				T	T	T	T	T	T	T	T	T	T	T	T	T	T	T	T	T	T
518987	-	Rv0430	C	T	85	Arg	Arg	Syn							T	T	T	T	T	T	T	T	T	T	T	T	T	T	T	T	T	T
4229167	glfT1	Rv3782	T	C	274	Val	Ala	NonSyn							C	C	C	C	C	C	C	C	C	C	C	C	C	C	C	C	C	C
1616061	tpi	Rv1438	C	T	166	Ser	Ser	Syn							T	T	T	T	T	T	T	T	T	T	T	T	T	T	T	T	T	T
4221423	-	Rv3776	C	T	112	Ser	Leu	NonSyn							T	T	T	T	T	T	T	T	T	T	T	T	T	T	T	T	T	T
2663795	mbtE	Rv2380c	G	A	1107	Ala	Ala	Syn							A	A	A	A	A	A	A	A	A	A	A	A	A	A	A	A	A	A
2135154	fbpB	Rv1886c	G	T	238	Pro	Pro	Syn							T	T	T	T	T	T	T	T	T	T	T	T	T	T	T	T	T	T
4123770	ponA2	Rv3682	G	A	619	Ala	Thr	NonSyn							A	A	A	A	A	A	A	A	A	A	A	A	A	A	A	A	A	A
549363	-	Rv0457c	C	G	82	Arg	Pro	NonSyn							G	G	G	G	G	G	G	G	G	G	G	G	G	G	G	G	G	G
2298194	pks12	Rv2048c	G	T	2931	Ala	Ala	Syn							T	T	T	T	T	T	T	T	T	T	T	T	T	T	T	T	T	T
441823	fba	Rv0363c	C	T	159	Glu	Glu	Syn							T	T	T	T	T	T	T	T	T	T	T	T	T	T	T	T	T	T
4218941	echA21	Rv3774	G	A	31	Gly	Gly	Syn							A	A	A	A	A	A	A	A	A	A	A	A	A	A	A	A	A	A
1076689	Intergene	Rv0964c|Rv0965c	A	C	-	-	-	-							C	C	C	C	C	C	C	C	C	C	C	C	C	C	C	C	C	C
2283191	-	Rv2037c	G	C	177	Ala	Ala	Syn							C	C	C	C	C	C	C	C	C	C	C	C	C	C	C	C	C	C
2817502	accD1	Rv2502c	A	C	325	Phe	Val	NonSyn							C	C	C	C	C	C	C	C	C	C	C	C	C	C	C	C	C	C
4256210	pks13	Rv3800c	G	T	1646	Ala	Asp	NonSyn							T	T	T	T	T	T	T	T	T	T	T	T	T	T	T	T	T	T
203038	mce1D	Rv0172	T	C	188	Ile	Thr	NonSyn							C	C	C	C	C	C	C	C	C	C	C	C	C	C	C	C	C	C
842030	Intergene	Rv0749A|Rv0750	C	T	-	-	-	-							T	T	T	T	T	T	T	T	T	T	T	T	T	T	T	T	T	T
1127493	tatD	Rv1008	T	C	135	Asn	Asn	Syn							C	C	C	C	C	C	C	C	C	C	C	C	C	C	C	C	C	C
1349733	fadD6	Rv1206	G	C	134	Glu	Asp	NonSyn							C	C	C	C	C	C	C	C	C	C	C	C	C	C	C	C	C	C
1374201	Intergene	Rv1230c|Rv1231c	A	G	-	-	-	-							G	G	G	G	G	G	G	G	G	G	G	G	G	G	G	G	G	G
1375044	-	Rv1232c	C	G	375	Ala	Ala	Syn							G	G	G	G	G	G	G	G	G	G	G	G	G	G	G	G	G	G
1576481	lipI	Rv1400c	T	G	106	Thr	Pro	NonSyn							G	G	G	G	G	G	G	G	G	G	G	G	G	G	G	G	G	G
1733134	-	Rv1532c	C	T	139	Gln	Gln	Syn							T	T	T	T	T	T	T	T	T	T	T	T	T	T	T	T	T	T
1961735	-	Rv1735c	A	G	18	Ala	Ala	Syn							G	G	G	G	G	G	G	G	G	G	G	G	G	G	G	G	G	G
2151222	-	Rv1904	T	G	90	Leu	Trp	NonSyn							G	G	G	G	G	G	G	G	G	G	G	G	G	G	G	G	G	G
2346318	pepE	Rv2089c	G	A	336	Pro	Leu	NonSyn							A	A	A	A	A	A	A	A	A	A	A	A	A	A	A	A	A	A
2589036	uspA	Rv2316	G	C	67	Asp	His	NonSyn							C	C	C	C	C	C	C	C	C	C	C	C	C	C	C	C	C	C
2809633	bkdC	Rv2495c	A	C	103	Tyr	Asp	NonSyn							C	C	C	C	C	C	C	C	C	C	C	C	C	C	C	C	C	C
3209156	fdhD	Rv2899c	G	A	84	Ala	Val	NonSyn							A	A	A	A	A	A	A	A	A	A	A	A	A	A	A	A	A	A
3508970	fadB4	Rv3141	A	G	292	Glu	Glu	Syn							G	G	G	G	G	G	G	G	G	G	G	G	G	G	G	G	G	G
3576231	-	Rv3201c	T	C	269	Gln	Arg	NonSyn							C	C	C	C	C	C	C	C	C	C	C	C	C	C	C	C	C	C
3952308	fadD19	Rv3515c	C	A	55	Asp	Tyr	NonSyn							A	A	A	A	A	A	A	A	A	A	A	A	A	A	A	A	A	A
4234960	-	Rv3788	A	C	61	Ile	Leu	NonSyn							C	C	C	C	C	C	C	C	C	C	C	C	C	C	C	C	C	C
4059143	-	Rv3618	A	C	149	Glu	Ala	NonSyn							C	C	C	C	C	C	C	C	C	C	C	C	C	C	C	C	C	C
122215	Intergene	Rv0103c|Rv0104	A	G	-	-	-	-							G
268628	Intergene	Rv0224c|Rv0225	C	T	-	-	-	-							T
710275	-	Rv0614	C	T	226	Ala	Val	NonSyn							T
719136	-	Rv0628c	C	T	259	Gln	Gln	Syn							T
886115	-	Rv0792c	T	C	178	Thr	Ala	NonSyn	Merker et al.						C
1282687	-	Rv1156	C	A	128	Gln	Lys	NonSyn							A
1445516	-	Rv1291c	A	G	107	Tyr	His	NonSyn							G
2115075	-	Rv1866	C	G	646	Arg	Gly	NonSyn							G
2432565	-	Rv2170	G	A	111	Gly	Ser	NonSyn							A
2822461	-	Rv2507	G	A	8	Gln	Gln	Syn							A
2881358	Intergene	Rv2560|Rv2563	C	A	-	-	-	-							A
3084195	-	Rv2776c	G	T	37	Pro	Thr	NonSyn							T
3204720	viuB	Rv2895c	C	G	171	Pro	Pro	Syn							G
3266769	ppsD	Rv2934	A	C	1508	Ile	Leu	NonSyn							C
3640879	fbiA	Rv3261	C	T	113	Leu	Leu	Syn							T
3960979	-	Rv3524	A	C	75	Pro	Pro	Syn							C
4153340	ask	Rv3709c	G	A	48	Asp	Asp	Syn							A
1185154	-	Rv1062	T	G	91	Phe	Cys	NonSyn							G
36813	acpA	Rv0033	C	A	69	Val	Val	Syn							A
484395	fadD30	Rv0404	C	T	140	Pro	Leu	NonSyn							T
3439387	-	Rv3076	C	T	106	Pro	Ser	NonSyn							T
3709528	moaX	Rv3323c	C	A	63	Ala	Ser	NonSyn							A					-
3674012	pcd	Rv3293	C	G	137	Thr	Thr	Syn							G
4376444	eccC2	Rv3894c	A	G	1337	Trp	Arg	NonSyn							G
2290732	lipT	Rv2045c	T	C	163	Thr	Thr	Syn							C
1720081	wbbL2	Rv1525	A	G	22	His	Arg	NonSyn							G
1481337	-	Rv1319c	G	A	389	Arg	Trp	NonSyn							A
437380	-	Rv0358	T	C	174	Ile	Thr	NonSyn							C
855199	adhB	Rv0761c	C	T	210	Gly	Ser	NonSyn							T
57735	-	Rv0052	A	G	109	Tyr	Cys	NonSyn							G
198212	yrbE1B	Rv0168	A	G	185	Met	Val	NonSyn							G
204840	lprK	Rv0173	G	A	259	Gly	Asp	NonSyn							A
513669	ctpH	Rv0425c	G	A	551	Ala	Ala	Syn							A
819831	Intergene	Rv0726c|Rv0727c	C	T	-	-	-	-							T
851844	phoP	Rv0757	C	A	79	Gly	Gly	Syn							A
1178332	-	Rv1056	G	A	235	Glu	Glu	Syn							A
2006645	-	Rv1772	A	G	4	Thr	Ala	NonSyn							G
2656193	Intergene	Rv2376c|Rv2377c	T	C	-	-	-	-							C
2908252	relA	Rv2583c	G	A	649	Ala	Ala	Syn							A
3096532	-	Rv2787	A	G	474	Gly	Gly	Syn							G
3169335	-	Rv2857c	C	T	9	Ala	Thr	NonSyn							T
3177660	relF	Rv2865	G	A	42	Ala	Thr	NonSyn							A
3281726	mas	Rv2940c	C	A	330	Val	Val	Syn							A
3300461	-	Rv2949c	T	C	37	Asp	Gly	NonSyn							C
3955947	-	Rv3519	G	A	133	Gly	Asp	NonSyn							A
4003296	fadE31	Rv3562	C	A	46	Arg	Arg	Syn							A
4159391	-	Rv3714c	C	T	144	Gly	Asp	NonSyn							T
2230437	-	Rv1986	C	A	143	Arg	Ser	NonSyn							A
3869537	eccD4	Rv3448	G	T	396	Ala	Ser	NonSyn							T
2141669	-	Rv1894c	G	T	67	Ile	Ile	Syn							T
2144108	-	Rv1896c	G	A	113	Arg	Arg	Syn							A
3115397	Intergene	Rv2808|Rv2809	C	A	-	-	-	-							A
3299852	fadD22	Rv2948c	G	A	35	Gln	Ter	NonSyn							A
407420	-	Rv0339c	C	T	343	Thr	Thr	Syn							T
1219871	coaA	Rv1092c	T	C	106	Thr	Ala	NonSyn							C
79480	Intergene	Rv0070c|Rv0071	T	C	-	-	-	-			-					C	C	C	C	C	C	C	C	C	C	C	C	C	C	C	C	C
1722200	pks5	Rv1527c	C	G	2070	Val	Val	Syn								G	G	G	G	G	G	G	G	G	G	G	G	G	G	G	G	G
141623	oxyS	Rv0117	G	A	142	Asp	Asn	NonSyn								A	A	A	A	A	A	A	A	A	A	A	A	A	A	A	A	A
773497	echA4	Rv0673	C	A	125	Phe	Leu	NonSyn								A	A	A	A	A	A	A	A	A	A	A	A	A	A	A	A	A
3664457	-	Rv3282	C	A	80	Ala	Asp	NonSyn								A	A	A	A	A	A	A	A	A	A	A	A	A	A	A	A	A
4137829	-	Rv3695	C	T	208	Ala	Ala	Syn	Filliol et al.							T	T	T	T	T	T	T	T	T	T	T	T	T	T	T	T	T
4393590	mutT4	Rv3908	C	G	48	Arg	Gly	NonSyn	Rad et al./Mestre et al.							G	G	G	G	G	G	G	G	G	G	G	G	G	G	G	G	G
4194501	ctpJ	Rv3743c	G	A	291	Phe	Phe	Syn								A	A	A	A	A	A	A	A	A	A	A	A	A	A	A	A	A
1924008	pyrG	Rv1699	G	A	60	Pro	Pro	Syn								A	A	A	A	A	A	A	A	A	A	A	A	A	A	A	A	A
183091	fadE2	Rv0154c	C	G	36	Pro	Pro	Syn								G	G	G	G	G	G	G	G	G	G	G	G	G	G	G	G	G
669033	-	Rv0575c	T	A	238	Asp	Val	NonSyn									A	A	A	A	A	A	A	A	A	A	A	A	A	A	A	A
1892017	pks11	Rv1665	T	C	264	His	His	Syn	Filliol et al.								C	C	C	C	C	C	C	C	C	C	C	C	C	C	C	C
2491597	glnE	Rv2221c	G	T	253	Arg	Arg	Syn									T	T	T	T	T	T	T	T	T	T	T	T	T	T	T	T
96894	Intergene	Rv0087|Rv0088	C	T	-	-	-	-									T	T	T	T	T	T	T	T	T	T	T	T	T	T	T	T
97350	-	Rv0088	A	C	142	Arg	Arg	Syn										C	C	C	C	C	C	C	C	C	C	C	C	C	C	C
620625	ccsA	Rv0529	A	G	245	Ile	Met	NonSyn										G	G	G	G	G	G	G	G	G	G	G	G	G	G	G
683829	-	Rv0585c	C	T	148	Ala	Ala	Syn										T	T	T	T	T	T	T	T	T	T	T	T	T	T	T
835611	-	Rv0745	C	T	153	Thr	Met	NonSyn										T	T	T	T	T	T	T	T	T	T	T	T	T	T	T
2321975	cobG	Rv2064	T	C	175	Asp	Asp	Syn										C	C	C	C	C	C	C	C	C	C	C	C	C	C	C
4116610	crp	Rv3676	G	A	45	Asp	Asn	NonSyn										A	A	A	A	A	A	A	A	A	A	A	A	A	A	A
197705	yrbE1B	Rv0168	G	A	16	Ala	Thr	NonSyn										A
1312065	-	Rv1179c	A	C	412	Val	Gly	NonSyn										C
1477522	ogt	Rv1316c	C	A	37	Arg	Leu	NonSyn	Rad et al./Mestre et al./Luo et al./Merker et al.									A
2195864	-	Rv1944c	G	A	24	Ala	Val	NonSyn										A
3373397	ligA	Rv3014c	G	A	408	Ser	Ser	Syn										A
2283528	-	Rv2037c	C	A	65	Arg	Leu	NonSyn										A
4296225	pks2	Rv3825c	G	A	1127	Ser	Ser	Syn										A
1079697	ctpV	Rv0969	G	C	319	Val	Leu	NonSyn										C
3051182	recA	Rv2737c	C	T	81	Val	Val	Syn										T
128469	ctpI	Rv0107c	C	A	691	Ser	Ser	Syn										A
449943	-	Rv0373c	C	T	621	Gly	Ser	NonSyn										T
3165636	mtr	Rv2855	G	A	144	Ser	Ser	Syn											A	A	A	A	A	A	A	A	A	A	A	A	A	A
2647905	-	Rv2366c	G	A	155	Arg	Cys	NonSyn											A	A	A	A	A	A	A	A	A	A	A	A	A	A
686264	-	Rv0588	G	A	113	Ala	Thr	NonSyn											A	A	A	A	A	A	A	A	A	A	A	A	A	A
364854	-	Rv0302	C	G	84	His	Asp	NonSyn											G	G	G	G	G	G	G	G	G	G	G	G	G	G
954468	dapC	Rv0858c	C	G	151	Ala	Ala	Syn											G	G	G	G	G	G	G	G	G	G	G	G	G	G
1706685	-	Rv1515c	C	A	281	Gly	Val	NonSyn											A	A	A	A	A	A	A	A	A	A	A	A	A	A
1774659	Intergene	Rv1566c|Rv1567c	C	T	-	-	-	-											T	T	T	T	T	T	T	T	T	T	T	T	T	T
2138436	Intergene	Rv1887|Rv1890c	A	G	-	-	-	-											G	G	G	G	G	G	G	G	G	G	G	G	G	G
2320320	cobN	Rv2062c	C	T	145	Arg	His	NonSyn											T	T	T	T	T	T	T	T	T	T	T	T	T	T
3110140	Intergene	Rv2800|Rv2801c	G	T	-	-	-	-											T	T	T	T	T	T	T	T	T	T	T	T	T	T
3214869	lppW	Rv2905	A	G	81	Gln	Arg	NonSyn											G	G	G	G	G	G	G	G	G	G	G	G	G	G
3284640	fadD28	Rv2941	A	G	436	Thr	Ala	NonSyn											G	G	G	G	G	G	G	G	G	G	G	G	G	G
3863681	-	Rv3446c	C	G	284	Arg	Pro	NonSyn											G	G	G	G	G	G	G	G	G	G	G	G	G	G
3959730	ltp3	Rv3523	T	C	68	Phe	Leu	NonSyn											C	C	C	C	C	C	C	C	C	C	C	C	C	C
4258106	pks13	Rv3800c	G	A	1014	Thr	Met	NonSyn											A	A	A	A	A	A	A	A	A	A	A	A	A	A
3048912	recX	Rv2736c	C	G	59	Val	Leu	NonSyn	Mestre et al.										G	G	G	G	G	G	G	G	G	G	G	G	G	G
3826501	vapB47	Rv3407	C	T	84	Arg	Cys	NonSyn											T	T	T	T	T	T	T	T	T	T	T	T	T	T
3135950	-	Rv2828c	C	G	128	Ser	Ser	Syn			-								G	G	G	G	G	G	G	G	G	G	G	G	G	G
1333669	-	Rv1190	T	G	230	Gly	Gly	Syn											G	G	G	G	G	G	G	G	-	G	G	G	G	G
621598	-	Rv0530	C	T	231	Pro	Leu	NonSyn												T	T	T	T	T	T	T	T	T	T	T	T	T
2364475	vapC37	Rv2103c	T	C	16	Thr	Ala	NonSyn												C	C	C	C	C	C	C	C	C	C	C	C	C
1741352	ansA	Rv1538c	C	T	281	Gly	Ser	NonSyn												T	T	T	T	T	T	T	T	T	T	T	T	T
2235087	ctpG	Rv1992c	G	A	740	Phe	Phe	Syn												A	A	A	A	A	A	A	A	A	A	A	A	A
791249	-	Rv0691c	C	T	140	Ala	Thr	NonSyn												T	T	T	T	T	T	T	T	T	T	T	T	T
1103656	-	Rv0987	C	T	372	Ala	Val	NonSyn												T	T	T	T	T	T	T	T	T	T	T	T	T
1526311	Intergene	Rv1357c|Rv1358	G	T	-	-	-	-												T	T	T	T	T	T	T	T	T	T	T	T	T
2225365	Intergene	Rv1981c|Rv1982c	T	C	-	-	-	-												C	C	C	C	C	C	C	C	C	C	C	C	C
2316123	-	Rv2059	C	A	317	Thr	Lys	NonSyn												A	A	A	A	A	A	A	A	A	A	A	A	A
3675504	-	Rv3294c	G	T	164	Ile	Ile	Syn												T	T	T	T	T	T	T	T	T	T	T	T	T
3908465	otsA	Rv3490	A	G	77	Glu	Gly	NonSyn												G	G	G	G	G	G	G	G	G	G	G	G	G
3916386	mce4C	Rv3497c	G	T	191	Arg	Ser	NonSyn												T	T	T	T	T	T	T	T	T	T	T	T	T
48503	-	Rv0044c	T	C	175	Arg	Arg	Syn													C	C	C	C	C	C	C	C	C	C	C	C
1336164	fadD36	Rv1193	C	T	124	Pro	Leu	NonSyn													T	T	T	T	T	T	T	T	T	T	T	T
3024343	-	Rv2712c	G	A	329	Thr	Ile	NonSyn													A	A	A	A	A	A	A	A	A	A	A	A
4204168	proV	Rv3758c	T	C	84	Asn	Asp	NonSyn													C	C	C	C	C	C	C	C	C	C	C	C
2536892	-	Rv2264c	T	C	487	Thr	Ala	NonSyn													C	C	C	C	C	C	C	C	C	C	C	C
951702	far	Rv0855	C	T	24	Ala	Val	NonSyn														T	T	T	T	T	T	T	T	T	T	T
1286766	mutT2	Rv1160	G	C	58	Gly	Arg	NonSyn	Rad et al./Mestre et al.													C	C	C	C	C	C	C	C	C	C	C
2318725	cobN	Rv2062c	C	T	677	Glu	Lys	NonSyn														T	T	T	T	T	T	T	T	T	T	T
2339835	-	Rv2082	C	T	376	Pro	Leu	NonSyn															T	T	T	T		T	T	T	T	T
1148930	kdpE	Rv1027c	C	T	60	Gly	Ser	NonSyn															T	T	T	T	T	T	T	T	T	T
1265070	-	Rv1138a	G	T	13	Gly	Cys	NonSyn															T	T	T	T	T	T	T	T	T	T
1108521	Intergene	Rv0991c|Rv0992c	G	A	-	-	-	-															A	A	A	A	A	A	A	A	A	A
1293333	narJ	Rv1163	C	G	179	Pro	Arg	NonSyn															G	G	G	G	G	G	G	G	G	G
2451700	-	Rv2189c	A	C	107	Ala	Ala	Syn															C	C	C	C	C	C	C	C	C	C
2230045	-	Rv1986	G	A	12	Cys	Tyr	NonSyn															A	A	A	A	A	A	A	A	A	A
17654	pknA	Rv0015c	T	G	370	Gln	Pro	NonSyn																G	G	G	G	G	G	G	G	G
204094	lprK	Rv0173	G	T	10	Val	Val	Syn																T	T	T	T	T	T	T	T	T
288260	lpqI	Rv0237	C	T	359	Leu	Leu	Syn																T	T	T	T	T	T	T	T	T
296312	-	Rv0245	C	T	103	Ser	Phe	NonSyn																T	T	T	T	T	T	T	T	T
377014	-	Rv0307c	C	T	14	Leu	Leu	Syn																T	T	T	T	T	T	T	T	T
460413	clpB	Rv0384c	C	T	530	Lys	Lys	Syn																T	T	T	T	T	T	T	T	T
542514	-	Rv0452	C	G	125	His	Asp	NonSyn																G	G	G	G	G	G	G	G	G
605150	hemB	Rv0512	G	A	183	Arg	Arg	Syn																A	A	A	A	A	A	A	A	A
954101	dapC	Rv0858c	C	T	274	Ala	Thr	NonSyn																T	T	T	T	T	T	T	T	T
1105686	-	Rv0988	C	G	191	Leu	Val	NonSyn																G	G	G	G	G	G	G	G	G
1105687	-	Rv0988	T	C	191	Leu	Pro	NonSyn																C	C	C	C	C	C	C	C	C
1111678	rimJ	Rv0995	G	A	23	Gly	Ser	NonSyn																A	A	A	A	A	A	A	A	A
1177157	Intergene	Rv1052|Rv1056	G	A	-	-	-	-																A	A	A	A	A	A	A	A	A
776182	mmpL5	Rv0676c	C	T	767	Asp	Asn	NonSyn																T	T	T	T	T	T	T	T	T
1477596	ogt	Rv1316c	C	T	12	Gly	Gly	Syn	Rad et al./Mestre et al./Filliol et al./Luo et al.															T	T	T	T	T	T	T	T	T
1849934	lysX	Rv1640c	A	G	701	Ile	Thr	NonSyn																G	G	G	G	G	G	G	G	G
2003105	-	Rv1769	C	T	160	Phe	Phe	Syn																T	T	T	T	T	T	T	T	T
2067684	secA2	Rv1821	G	A	410	Val	Met	NonSyn																A	A	A	A	A	A	A	A	A
2082053	-	Rv1835c	A	G	179	Cys	Arg	NonSyn																G	G	G	G	G	G	G	G	G
2216963	-	Rv1972	C	G	124	His	Gln	NonSyn																G	G	G	G	G	G	G	G	G
2411496	murC	Rv2152c	G	A	209	Phe	Phe	Syn																A	A	A	A	A	A	A	A	A
2442468	-	Rv2180c	C	T	249	Trp	Ter	NonSyn																T	T	T	T	T	T	T	T	T
2522955	-	Rv2248	T	G	199	Val	Gly	NonSyn																G	G	G	G	G	G	G	G	G
2800087	-	Rv2488c	G	A	265	Thr	Ile	NonSyn																A	A	A	A	A	A	A	A	A
2808452	vapC38	Rv2494	T	C	48	Val	Ala	NonSyn																C	C	C	C	C	C	C	C	C
3447293	Intergene	Rv3081|Rv3082c	T	G	-	-	-	-																G	G	G	G	G	G	G	G	G
3542219	-	Rv3174	G	A	28	Gly	Ser	NonSyn																A	A	A	A	A	A	A	A	A
3665753	sseA	Rv3283	G	A	276	Glu	Lys	NonSyn																A	A	A	A	A	A	A	A	A
3804299	htdY	Rv3389c	G	A	165	Pro	Ser	NonSyn																A	A	A	A	A	A	A	A	A
3834486	-	Rv3415c	T	C	12	Gln	Gln	Syn																C	C	C	C	C	C	C	C	C
3863138	esxU	Rv3445c	G	A	43	Pro	Ser	NonSyn																A	A	A	A	A	A	A	A	A
4033577	-	Rv3591c	A	G	156	Phe	Leu	NonSyn																G	G	G	G	G	G	G	G	G
4214988	Intergene	Rv3769|Rv3770c	G	A	-	-	-	-																A	A	A	A	A	A	A	A	A
4309927	-	Rv3835	T	G	294	Leu	Arg	NonSyn																G	G	G	G	G	G	G	G	G
37334	fadD34	Rv0035	A	T	26	Thr	Ser	NonSyn																T	T	T	T	T	T	T	T	T
1697896	Intergene	Rv1507A|Rv1508c	C	T	-	-	-	-																T	T	T	T	T	T	T	T	T
17657	pknA	Rv0015c	T	C	369	Gln	Arg	NonSyn																C	C	C	C	C	C	C	C	C
699840	Intergene	Rv0602c|Rv0603	A	C	-	-	-	-																C	C	C	C	C	C	C	C	C
2069771	-	Rv1823	C	A	24	Gln	Lys	NonSyn																A	A	A	A	A	A	A	A	A
3968006	-	Rv3531c	A	C	313	Phe	Leu	NonSyn																C	C	C	C	C	C	C	C	C
991896	-	Rv0890c	T	C	234	Glu	Gly	NonSyn								-								C	C	C	C	C	C	C	C	C
2269545	-	Rv2024c	G	A	232	Ser	Ser	Syn																A	A	A	A	A	A	A	A	A
2086672	glcB	Rv1837c	C	T	104	Gly	Ser	NonSyn																T	T	T	T	T	T	T	T	T
182824	fadE2	Rv0154c	G	A	125	Ile	Ile	Syn																A	A	A	A	A	A	A	A	A
1040251	pstS2	Rv0932c	C	A	266	Pro	Pro	Syn																A	A	A	A	A	A	A	A	A
101539	ctpA	Rv0092	C	T	319	Gly	Gly	Syn																T	T	T	T	T	T	T	T	T
2774555	aglA	Rv2471	T	C	331	Val	Ala	NonSyn																	C	C	C	C	C	C	C	C
996346	Intergene	Rv0893c|Rv0894	G	A	-	-	-	-																	A	A	A	A	A	A	A	A
3310427	Intergene	Rv2957|Rv2958c	T	C	-	-	-	-								-									C	C	C	C	C	C	C	C
2093991	gnd1	Rv1844c	C	T	400	Ala	Thr	NonSyn																T
3684649	atsB	Rv3299c	G	A	439	Arg	Trp	NonSyn																A
655559	gpdA1	Rv0564c	G	A	131	Pro	Ser	NonSyn																A
3218997	dacB2	Rv2911	T	A	220	Leu	Gln	NonSyn																A
1843620	-	Rv1637c	T	C	25	Asn	Asp	NonSyn																C
1554418	pyrC	Rv1381	G	A	77	Ala	Ala	Syn																A
782148	rpsG	Rv0683	C	A	72	Ala	Asp	NonSyn																A
141457	oxyS	Rv0117	G	C	86	Arg	Arg	Syn																C
396771	-	Rv0331	C	G	191	Pro	Ala	NonSyn																G
782634	fusA1	Rv0684	A	G	50	Ala	Ala	Syn	Merker et al.															G
1241386	Intergene	Rv1115|Rv1117	C	T	-	-	-	-																T
2739546	obg	Rv2440c	G	C	47	Val	Val	Syn																C
3300005	-	Rv2949c	C	A	189	Trp	Leu	NonSyn																A
1760688	frdD	Rv1555	C	G	46	Pro	Arg	NonSyn																G
3897155	-	Rv3479	T	C	446	Phe	Leu	NonSyn																	C
4176081	-	Rv3728	C	T	403	Gly	Gly	Syn																	T
284588	aftD	Rv0236c	C	T	755	Gly	Glu	NonSyn																	T
594351	cmaA2	Rv0503c	T	C	143	Ser	Ser	Syn																	C
787318	-	Rv0687	G	T	74	Val	Leu	NonSyn																	T
829698	-	Rv0737	C	A	164	Asp	Glu	NonSyn																	A
1036583	pstC2	Rv0929	C	T	186	Leu	Leu	Syn																	T
1219683	coaA	Rv1092c	G	A	168	Gly	Gly	Syn																	A
1600039	-	Rv1425	G	T	128	Gly	Cys	NonSyn																	T
3300658	fadD29	Rv2950c	G	C	600	Arg	Gly	NonSyn																	C
3302485	Intergene	Rv2950c|Rv2951c	G	A	-	-	-	-																	A
3336359	-	Rv2980	C	A	134	Arg	Arg	Syn																	A
3401939	serB2	Rv3042c	G	A	408	Ala	Ala	Syn																	A
4003619	fadE31	Rv3562	C	T	153	Asn	Asn	Syn																	T
4131585	-	Rv3689	A	C	410	Tyr	Ser	NonSyn																	C
4350639	Intergene	Rv3871|Rv3874	A	G	-	-	-	-																	G
3428183	cstA	Rv3063	G	A	314	Arg	His	NonSyn																	A
3620849	-	Rv3241c	C	G	136	Gly	Arg	NonSyn																	G
2503831	-	Rv2230c	G	A	260	Arg	Cys	NonSyn																	A
166925	-	Rv0140	G	A	6	Val	Met	NonSyn																	A
1059643	uvrD1	Rv0949	G	A	462	Gly	Ser	NonSyn	Mestre et al.																A
1246080	gnd2	Rv1122	G	T	318	Asp	Tyr	NonSyn																	T
4251777	fadE35	Rv3797	G	C	231	Gly	Gly	Syn																	C
2290567	lipT	Rv2045c	G	T	218	Ala	Ala	Syn																	T
2267667	-	Rv2022c	C	T	20	Asp	Asn	NonSyn																	T
198720	mce1A	Rv0169	A	G	63	Lys	Glu	NonSyn																	G
514158	ctpH	Rv0425c	C	G	388	Leu	Leu	Syn																	G
754285	-	Rv0658c	C	T	42	Gly	Asp	NonSyn																	T
1443607	-	Rv1290c	C	A	481	Ala	Ser	NonSyn																	A
1735920	Intergene	Rv1534|Rv1535	C	G	-	-	-	-																	G
1947833	Intergene	Rv1720c|Rv1722	C	A	-	-	-	-																	A
1952304	-	Rv1726	T	G	151	Thr	Thr	Syn																	G
2579048	Intergene	Rv2307c|Rv2307B	A	C	-	-	-	-																	C
3207899	-	Rv2897c	T	C	15	Asp	Gly	NonSyn																	C
3603638	aroA	Rv3227	G	A	88	Ala	Thr	NonSyn																	A
2260974	Intergene	Rv2012|Rv2015c	C	T	-	-	-	-																	T
15087	trpG	Rv0013	C	G	58	Thr	Thr	Syn																		G	G
868663	-	Rv0775	G	A	86	Arg	Gln	NonSyn																		A	A
1279968	-	Rv1152	G	C	105	Gly	Ala	NonSyn																		C	C
1374685	-	Rv1231c	C	G	60	Leu	Leu	Syn																		G	G
1451405	thrC	Rv1295	G	A	237	Gly	Ser	NonSyn																		A	A
2185884	fadE17	Rv1934c	T	C	102	Asn	Ser	NonSyn																		C	C
2376135	mpa	Rv2115c	A	G	52	Ser	Ser	Syn	Filliol et al./Merker et al.																	G	G
2532616	mscR	Rv2259	G	A	124	Glu	Glu	Syn	Filliol et al./Merker et al.																	A	A
3061703	ftsK	Rv2748c	G	A	268	Ala	Ala	Syn																		A	A
3217905	-	Rv2910c	G	A	122	Asp	Asp	Syn																		A	A
4013010	kshB	Rv3571	G	A	198	Leu	Leu	Syn																		A	A
4180839	-	Rv3730c	G	C	294	Ala	Ala	Syn																		C	C
4219219	echA21	Rv3774	G	A	124	Gly	Asp	NonSyn																		A	A
1692069	-	Rv1501	A	G	60	Ala	Ala	Syn	Filliol et al.																		G
2352064	Intergene	Rv2092c|Rv2093c	G	T	-	-	-	-																			T
2352065	Intergene	Rv2092c|Rv2093c	C	G	-	-	-	-																			G
482801	mmpL1	Rv0402c	C	T	144	Gly	Asp	NonSyn																			T
1479088	alkA	Rv1317c	C	T	11	Ala	Thr	NonSyn	Mestre et al.																		T
3836274	groEL1	Rv3417c	G	A	206	Phe	Phe	Syn	Coll et al.																		A
2474686	-	Rv2209	C	T	429	Arg	Arg	Syn																				T
4215793	Intergene	Rv3770c|Rv3771c	A	C	-	-	-	-																				C
3355057	serA1	Rv2996c	C	T	5	Val	Ile	NonSyn																				T
2428517	-	Rv2165c	A	G	303	Ala	Ala	Syn																				G
2372493	dop	Rv2112c	C	G	26	Arg	Pro	NonSyn																				G
4248115	embB	Rv3795	C	T	534	Asp	Asp	Syn	Coll et al.																			T
1701684	-	Rv1510	G	A	130	Leu	Leu	Syn																				A
2161902	aceAb	Rv1916	G	A	113	Asp	Asn	NonSyn																				A
731015	-	Rv0634c	A	G	7	Tyr	His	NonSyn																				G
1128883	rpfB	Rv1009	G	A	265	Val	Met	NonSyn																				A
1267597	-	Rv1140	G	A	84	Gly	Asp	NonSyn																				A
1351407	folP2	Rv1207	C	G	73	Arg	Gly	NonSyn																				G
1770945	treX	Rv1564c	C	T	219	Glu	Glu	Syn																				T
1844339	uvrA	Rv1638	A	G	200	Asp	Gly	NonSyn	Merker et al.																			G
1891388	pks11	Rv1665	C	G	55	Pro	Ala	NonSyn																				G
1947282	vapC12	Rv1720c	A	G	46	Arg	Arg	Syn																				G
2336125	-	Rv2079	T	G	257	Asn	Lys	NonSyn																				G
2336129	-	Rv2079	A	G	259	Asn	Asp	NonSyn																				G
2891379	-	Rv2567	A	C	529	Thr	Pro	NonSyn																				C
3028884	-	Rv2715	C	T	263	Pro	Ser	NonSyn																				T
4080525	fic	Rv3641c	C	T	12	Arg	Arg	Syn																				T
4109342	acs	Rv3667	G	A	517	Ala	Ala	Syn																				A
4370038	mycP2	Rv3886c	G	T	45	Pro	Thr	NonSyn																				T
671385	TB27.3	Rv0577	C	G	74	Pro	Ala	NonSyn																				G
2336130	-	Rv2079	A	G	259	Asn	Ser	NonSyn																				G
2780415	gdh	Rv2476c	G	A	616	Ala	Ala	Syn																				A
3535572	-	Rv3167c	C	A	162	Leu	Phe	NonSyn																				A
515527	-	Rv0426c	G	A	97	Pro	Leu	NonSyn																				A
57298	-	Rv0051	C	G	535	Arg	Gly	NonSyn																				G
410009	iniB	Rv0341	T	C	216	Val	Val	Syn																				C
705206	-	Rv0610c	T	G	235	Glu	Ala	NonSyn																				G
4046007	-	Rv3603c	C	T	38	Val	Met	NonSyn																					T	T	T	T
166565	-	Rv0139	A	G	247	Ile	Val	NonSyn																					G	G	G	G
1151304	kdpD	Rv1028c	C	A	128	Arg	Leu	NonSyn																					A	A	A	A
2838897	-	Rv2522c	C	G	215	Met	Ile	NonSyn																					G	G	G	G
3056767	-	Rv2743c	G	T	156	Pro	Thr	NonSyn																					T	T	T	T
484005	fadD30	Rv0404	G	T	10	Arg	Leu	NonSyn																					T	T	T	T
941722	-	Rv0845	T	G	178	Ile	Ser	NonSyn																					G	G	G	G
208590	-	Rv0177	A	C	58	Arg	Arg	Syn																					C	C	C	C
311889	-	Rv0260c	C	T	257	Thr	Thr	Syn																					T	T	T	T
1523817	moeY	Rv1355c	C	T	72	Arg	Arg	Syn																					T	T	T	T
2878550	Intergene	Rv2558|Rv2559c	G	A	-	-	-	-																					A	A	A	A
3813266	guaA	Rv3396c	C	T	271	Val	Val	Syn																					T	T	T	T
4215433	-	Rv3770c	C	T	115	Ala	Thr	NonSyn																					T	T	T	T
1446733	argS	Rv1292	G	A	119	Ala	Thr	NonSyn																					A	A	A	A
3310174	-	Rv2957	G	A	235	Lys	Lys	Syn																					A	A	A	A
2210745	mce3B	Rv1967	T	G	49	Ser	Ala	NonSyn																					G
4175847	-	Rv3728	G	A	325	Trp	Ter	NonSyn																					A
527895	-	Rv0439c	T	C	140	Val	Val	Syn																					C
1155884	kdpC	Rv1031	T	C	11	Met	Thr	NonSyn																					C
1203693	-	Rv1078	C	T	127	Ser	Ser	Syn																					T
1353462	-	Rv1209	G	A	102	Glu	Glu	Syn																					A
1482185	-	Rv1319c	C	T	106	Gly	Asp	NonSyn																					T
1838646	uvrB	Rv1633	C	T	524	Ala	Ala	Syn																					T
2099129	ureC	Rv1850	C	T	390	Ala	Val	NonSyn																					T
2127011	-	Rv1877	T	G	370	Trp	Gly	NonSyn																					G
4216783	Intergene	Rv3771c|Rvnt44	A	C	-	-	-	-																					C
2908357	relA	Rv2583c	G	A	614	Gly	Gly	Syn																					A
3109512	-	Rv2800	G	A	366	Trp	Ter	NonSyn																					A
826756	mapA	Rv0734	C	T	29	Ala	Ala	Syn																					T
2196831	-	Rv1945	A	G	281	Leu	Leu	Syn						-															G
4358998	espK	Rv3879c	A	G	262	Ile	Thr	NonSyn			-																		G
2267125	-	Rv2022c	T	C	200	Lys	Lys	Syn																					C
1710601	-	Rv1518	T	A	320	Ter	Lys	NonSyn																					A
4338371	whiB6	Rv3862c	T	G	51	Thr	Pro	NonSyn																					G
1272899	-	Rv1145	T	G	159	Arg	Arg	Syn																					G
2954197	-	Rv2627c	G	A	184	Thr	Thr	Syn																					A
3557244	Intergene	Rv3190A|Rv3191c	C	G	-	-	-	-																					G
4367633	eccE2	Rv3885c	T	C	297	Thr	Ala	NonSyn																					C
4086	recF	Rv0003	G	T	269	Gly	Gly	Syn	Mestre et al.																				T
143120	oxcA	Rv0118c	C	A	253	Ala	Ser	NonSyn																					A
404130	-	Rv0338c	T	C	571	Glu	Gly	NonSyn																					C
751999	mkl	Rv0655	C	T	161	Pro	Pro	Syn																					T
895164	-	Rv0802c	G	A	155	Ile	Ile	Syn																					A
907046	-	Rv0812	G	A	208	Pro	Pro	Syn																					A
1023883	Intergene	Rv0917|Rv0918	G	A	-	-	-	-																					A
1154618	kdpB	Rv1030	C	T	299	Leu	Leu	Syn																					T
1584762	rpe	Rv1408	G	A	88	Ala	Ala	Syn																					A
1668082	ripA	Rv1477	G	C	365	Ala	Pro	NonSyn																					C
1947325	vapC12	Rv1720c	T	C	32	His	Arg	NonSyn																					C
2078967	-	Rv1833c	C	A	275	Asp	Tyr	NonSyn																					A
2132640	-	Rv1882c	G	C	188	Leu	Leu	Syn																					C
2205550	Intergene	Rv1962A|Rv1963c	A	G	-	-	-	-																					G
2335638	-	Rv2079	T	C	95	Leu	Ser	NonSyn																					C
2544135	cyp128	Rv2268c	A	C	48	Ser	Ala	NonSyn																					C
2569288	-	Rv2298	G	C	69	Gly	Gly	Syn																					C
2604740	-	Rv2331A	A	G	1	Met	Val	NonSyn																					G
3086731	-	Rv2779c	A	G	8	His	His	Syn																					G
3566107	-	Rv3196	C	A	107	Ala	Asp	NonSyn																					A
3610335	Intergene	Rv3232c|Rv3234c	G	T	-	-	-	-																					T
3697016	upp	Rv3309c	G	C	26	Ala	Ala	Syn																					C
4221544	-	Rv3776	T	C	152	Ala	Ala	Syn																					C
4221559	-	Rv3776	T	C	157	Ile	Ile	Syn																					C
4221565	-	Rv3776	G	C	159	Arg	Arg	Syn																					C
4221586	-	Rv3776	A	G	166	Arg	Arg	Syn																					G
4221609	-	Rv3776	G	C	174	Ser	Thr	NonSyn																					C
4221619	-	Rv3776	G	A	177	Leu	Leu	Syn																					A
4321479	Intergene	Rv3846|Rv3847	G	A	-	-	-	-																					A
4349982	eccCb1	Rv3871	G	T	386	Ala	Ser	NonSyn																					T
4399683	-	Rv3910	C	G	1029	Ala	Ala	Syn																					G
886661	Intergene	Rv0792c|Rv0793	C	T	-	-	-	-																					T
3203157	-	Rv2893	C	T	246	Cys	Cys	Syn																					T
1035426	pstS3	Rv0928	T	G	175	Phe	Cys	NonSyn																					G
2468180	Intergene	Rv2202c|Rv2203	G	A	-	-	-	-																					A
2964454	-	Rv2638	C	T	17	Pro	Leu	NonSyn																					T
3014343	-	Rv2698	C	T	57	Val	Val	Syn																					T
3031090	-	Rv2719c	G	A	150	Gln	Ter	NonSyn																					A
4017448	-	Rv3575c	G	A	241	Leu	Leu	Syn																					A
4221591	-	Rv3776	C	G	168	Thr	Ser	NonSyn																					G
3161858	mqo	Rv2852c	T	G	68	Pro	Pro	Syn																					G
2517129	fabD	Rv2243	A	G	115	Thr	Ala	NonSyn																					G
892272	-	Rv0799c	G	A	334	Pro	Pro	Syn																						A	A	A
2513645	aceE	Rv2241	G	A	369	Lys	Lys	Syn																						A	A	A
3543031	-	Rv3175	G	A	58	Ala	Thr	NonSyn																						A	A	A
1364706	sigE	Rv1221	G	A	98	Leu	Leu	Syn																						A	A	A
1739559	ileS	Rv1536	T	C	1014	Ile	Thr	NonSyn																						C	C	C
2095716	blaR	Rv1845c	C	T	151	Ala	Ala	Syn																						T	T	T
2472610	cobS	Rv2208	C	T	40	Leu	Leu	Syn																						T	T	T
2668467	mbtD	Rv2381c	G	A	601	Pro	Pro	Syn																						A	A	A
2844573	fas	Rv2524c	C	T	1587	Arg	His	NonSyn																						T	T	T
3356135	-	Rv2997	A	C	346	Glu	Ala	NonSyn																						C	C	C
4121112	Intergene	Rv3680|Rv3681c	C	A	-	-	-	-																						A	A	A
295731	Intergene	Rv0244c|Rv0245	T	C	-	-	-	-																						C	C	C
555366	-	Rv0465c	C	T	314	Arg	Gln	NonSyn																						T	T	T
888647	Intergene	Rv0794c|Rv0797	C	T	-	-	-	-																						T	T	T
1066921	-	Rv0955	G	T	282	Ala	Ser	NonSyn																						T	T	T
1654730	fadE15	Rv1467c	T	G	258	Lys	Thr	NonSyn																						G	G	G
2009848	-	Rv1775	C	G	226	Ser	Cys	NonSyn																						G	G	G
4068468	-	Rv3629c	C	A	196	Gly	Val	NonSyn																						A	A	A
4238675	aftA	Rv3792	C	T	248	Gly	Gly	Syn																						T	T	T
4274541	pirG	Rv3810	C	A	268	Pro	His	NonSyn																						A	A	A
1728603	Intergene	Rv1527c|Rv1528c	C	T	-	-	-	-																						T	T	T
1753483	Intergene	Rv1547|Rv1550	T	C	-	-	-	-																						C	C	C
1887060	pks17	Rv1663	C	G	183	Thr	Thr	Syn																						G	G	G
1540352	-	Rv1367c	G	A	98	His	His	Syn																							A
2030355	Intergene	Rv1786|Rv1793	A	G	-	-	-	-																							G
1431097	-	Rv1279	G	T	346	Glu	Ter	NonSyn																							T
1626655	zwf2	Rv1447c	T	C	103	Glu	Gly	NonSyn																							C
3548984	Intergene	Rv3179|Rv3180c	T	C	-	-	-	-																			-				C
843909	fadE9	Rv0752c	A	G	169	Val	Ala	NonSyn																							G
2000234	-	Rv1767	C	T	54	Ala	Val	NonSyn																							T
1152701	kdpA	Rv1029	C	T	230	Ile	Ile	Syn																							T
2915934	yajC	Rv2588c	T	G	87	Asp	Ala	NonSyn																							G
3597879	Intergene	Rv3221c|Rv3221A	T	C	-	-	-	-																							C
42227	-	Rv0039c	G	A	42	Thr	Met	NonSyn																							A
46324	leuS	Rv0041	T	C	921	Arg	Arg	Syn																							C
139850	Intergene	Rv0115|Rv0115a	T	A	-	-	-	-																							A
163467	cyp138	Rv0136	A	G	34	Ser	Ser	Syn																							G
1145736	eno	Rv1023	T	A	391	Ala	Ala	Syn																							A
1159808	Intergene	Rv1033c|Rv1037c	C	T	-	-	-	-																							T
1257452	-	Rv1132	T	C	43	Leu	Pro	NonSyn																							C
1296834	lpqW	Rv1166	A	C	228	Glu	Ala	NonSyn																							C
1419658	lprA	Rv1270c	C	T	31	Ala	Thr	NonSyn																							T
1567524	metK	Rv1392	G	A	234	Glu	Lys	NonSyn																							A
1884305	pks8	Rv1662	T	G	868	Phe	Val	NonSyn																							G
2062735	Intergene	Rv1817|Rv1819c	T	C	-	-	-	-																							C
2149762	nanT	Rv1902c	G	A	171	Phe	Phe	Syn																							A
2197921	lppG	Rv1946c	T	A	14	Ser	Cys	NonSyn																							A
2198786	-	Rv1948c	T	G	93	Pro	Pro	Syn																							G
2304238	pks12	Rv2048c	A	G	917	Ser	Pro	NonSyn																							G
2527575	-	Rv2252	G	A	196	Gly	Asp	NonSyn																							A
2817269	accD1	Rv2502c	C	T	402	Lys	Lys	Syn																							T
2939372	-	Rv2611c	A	G	197	Ser	Ser	Syn																							G
2968452	Intergene	Rv2643|Rv2644c	G	A	-	-	-	-																							A
2982829	-	Rv2665	T	G	44	Leu	Arg	NonSyn																							G
3332110	ung	Rv2976c	G	A	215	Val	Val	Syn																							A
3338820	gpdA2	Rv2982c	T	C	60	Pro	Pro	Syn																							C
3408521	nrdF2	Rv3048c	G	A	286	Ala	Ala	Syn																							A
3570220	uvrD2	Rv3198c	T	C	331	Glu	Gly	NonSyn																							C
3723401	trpS	Rv3336c	G	A	77	Ile	Ile	Syn																							A
3777389	-	Rv3365c	G	A	38	Pro	Leu	NonSyn																							A
3982279	fadE29	Rv3543c	T	C	288	Ile	Val	NonSyn																							C
4224185	-	Rv3778c	A	G	237	Asn	Asn	Syn																							G
767670	Intergene	Rv0665|Rv0669c	T	C	-	-	-	-																							C
407167	-	Rv0339c	C	T	428	Ala	Thr	NonSyn																							T
151798	pepA	Rv0125	A	G	217	Gly	Gly	Syn																							G
325703	fadD2	Rv0270	C	T	379	Gly	Gly	Syn																							T
560615	umaA	Rv0469	A	C	243	Glu	Ala	NonSyn																							C
1208181	-	Rv1084	G	A	182	Leu	Leu	Syn																							A
2107264	modC	Rv1859	C	T	231	Arg	Cys	NonSyn																							T
2321369	mazF7	Rv2063A	A	G	105	Asn	Asp	NonSyn																							G
3302980	Intergene	Rv2950c|Rv2951c	T	C	-	-	-	-																							C
3657759	fadE25	Rv3274c	C	T	111	Gly	Ser	NonSyn																							T
3857226	-	Rv3437	G	T	106	Asp	Tyr	NonSyn																							T
1234971	xseA	Rv1108c	C	T	164	Ala	Thr	NonSyn																							T
2482533	dlaT	Rv2215	G	T	190	Gly	Val	NonSyn																								T
2208683	yrbE3B	Rv1965	G	T	59	Thr	Thr	Syn																								T
3855212	glmS	Rv3436c	T	C	560	Ile	Val	NonSyn																								C
98039	-	Rv0089	C	G	94	Ala	Ala	Syn																								G
542980	Intergene	Rv0452|Rv0455c	A	C	-	-	-	-																								C
2932376	tesB2	Rv2605c	C	A	256	Arg	Leu	NonSyn																								A
35978	bioF2	Rv0032	G	A	562	Ala	Thr	NonSyn																								A
88700	-	Rv0079	C	T	166	Thr	Ile	NonSyn																								T
184866	pntAb	Rv0156	C	T	48	Gly	Gly	Syn																								T
951976	far	Rv0855	T	C	115	Gly	Gly	Syn																								C
1518365	-	Rv1351	C	T	45	Val	Val	Syn																								T
1679643	-	Rv1490	A	G	108	Ile	Val	NonSyn																		-						G
1738011	ileS	Rv1536	G	A	498	Gly	Asp	NonSyn																								A
4199677	-	Rv3752c	G	C	10	Ala	Gly	NonSyn																								C
4408547	-	Rv3920c	G	A	117	Ile	Ile	Syn																								A
4338563	Intergene	Rv3862c|Rv3863	C	A	-	-	-	-																								A
265621	echA1	Rv0222	G	A	39	Ala	Thr	NonSyn																								A
789561	Intergene	Rv0689c|Rv0690c	A	T	-	-	-	-																								T
975542	-	Rv0876c	G	T	132	Phe	Leu	NonSyn																								T
1963829	narX	Rv1736c	G	C	120	Arg	Gly	NonSyn																								C
2545095	lppN	Rv2270	G	A	133	Ser	Asn	NonSyn																								A
2823864	-	Rv2508c	T	C	244	Thr	Ala	NonSyn																								C
2896401	aspS	Rv2572c	T	C	468	Glu	Gly	NonSyn																								C
3109670	-	Rv2800	C	T	419	Arg	Cys	NonSyn																								T
3349184	gltS	Rv2992c	G	A	365	Ala	Val	NonSyn																								A
3432753	pgmA	Rv3068c	T	C	290	Arg	Arg	Syn																								C
3911122	-	Rv3493c	C	T	185	Gly	Asp	NonSyn																								T
4162297	Intergene	Rv3718c|Rv3719	C	T	-	-	-	-																								T
1886773	pks17	Rv1663	G	A	88	Gly	Arg	NonSyn																								A
166396	-	Rv0139	C	T	190	Ile	Ile	Syn																								T
455255	-	Rv0377	G	A	279	Ala	Thr	NonSyn																						-		A
1083274	fadE12	Rv0972c	A	G	159	Ile	Ile	Syn																								G
1332899	sigI	Rv1189	A	C	270	Lys	Gln	NonSyn																			-					C
1650265	-	Rv1462	T	C	247	Val	Ala	NonSyn																								C
2650890	-	Rv2370c	C	T	223	Ala	Ala	Syn																								T
3150353	-	Rv2843	T	C	61	Gly	Gly	Syn																								C
3180806	rip	Rv2869c	G	A	319	Phe	Phe	Syn																								A
3789145	amiD	Rv3375	G	T	175	Ala	Ala	Syn																								T
4036569	-	Rv3594	T	C	238	Val	Ala	NonSyn																								C
1877267	pks7	Rv1661	A	C	655	Gln	Pro	NonSyn																								C
706966	-	Rv0613c	G	A	850	Arg	Arg	Syn																								A
4000838	fadE30	Rv3560c	C	T	251	Gly	Asp	NonSyn																								T
2841179	fas	Rv2524c	G	A	2718	Ala	Ala	Syn																								A
493324	pta	Rv0408	C	G	513	Ser	Ser	Syn																								G
1024385	-	Rv0918	C	T	59	His	Tyr	NonSyn																								T
